# Supplementary material for: A proteomic survey of microtubule-associated proteins in a R402H TUBA1A mutant mouse
Source: PLoS Genet. 2020 Nov 2;16(11):e1009104. doi: 10.1371/journal.pgen.1009104 (PMC7660477; doi:10.1371/journal.pgen.1009104)
Supplement: S1 Table — (XLSX) [file pgen.1009104.s008.xlsx]

## Sheet: Table S1
Summary of statistical analysis
Panel:	FIGURE 1
I	Measurement of cortical thickness
	ANOVA table, ordinary one-way ANOVA	SS	DF	MS	F (DFn, DFd)	P value
	Treatment (between columns)	317.7	2	158.9	F (2, 12) = 0,1139	P=0,8933
	Residual (within columns)	16738	12	1395
	Total	17056	14
	Tukey's multiple comparisons test	Mean diff.	95,00% CI of diff.	Significant?	Summary	Adjusted P Value
	+/+; Emx1-cre vs. R402H/+	-5.931	-68,95 to 57,09	No	ns	0.9659	A-B
	+/+; Emx1-cre vs. R402H/+; Emx1-cre	-11.27	-74,28 to 51,75	No	ns	0.8833	A-C
	R402H/+ vs. R402H/+; Emx1-cre	-5.337	-68,35 to 57,68	No	ns	0.9723	B-C
S	Relative distribution of CUX1 positive cells in the cortex
	ANOVA table, two-way repeated measures ANOVA	SS	DF	MS	F (DFn, DFd)	P value
	Interaction	0.06113	18	0.003396	F (18, 108) = 15,00	P<0,0001
	Bin number	1.263	9	0.1403	F (9, 108) = 619,7	P<0,0001
	Genotype	5.333e-20	2	2.667e-20	F (2, 12) = 0,5000	P=0,6186
	Subject	6.4e-19	12	5.333e-20	F (12, 108) = 2,355e-016	P>0,9999
	Residual	0.02445	108	0.0002264
	Tukey's multiple comparisons test	Mean diff.	95,00% CI of diff.	Significant?	Summary	Adjusted P Value
	1
	+/+; Emx1-cre vs. R402H/+	-0.0004738	-0,02190 to 0,02095	No	ns	0.9985
	+/+; Emx1-cre vs. R402H/+; Emx1-cre	-0.02233	-0,04375 to -0,0009006	Yes	*	0.039
	R402H/+ vs. R402H/+; Emx1-cre	-0.02185	-0,04328 to -0,0004268	Yes	*	0.0445
	2
	+/+; Emx1-cre vs. R402H/+	-0.001963	-0,02339 to 0,01946	No	ns	0.9743
	+/+; Emx1-cre vs. R402H/+; Emx1-cre	-0.0277	-0,04913 to -0,006279	Yes	**	0.0074
	R402H/+ vs. R402H/+; Emx1-cre	-0.02574	-0,04717 to -0,004316	Yes	*	0.0141
	3
	+/+; Emx1-cre vs. R402H/+	-0.006275	-0,02770 to 0,01515	No	ns	0.7669
	+/+; Emx1-cre vs. R402H/+; Emx1-cre	-0.01068	-0,03210 to 0,01075	No	ns	0.4658
	R402H/+ vs. R402H/+; Emx1-cre	-0.004402	-0,02583 to 0,01702	No	ns	0.8773
	4
	+/+; Emx1-cre vs. R402H/+	-0.00315	-0,02458 to 0,01828	No	ns	0.9351
	+/+; Emx1-cre vs. R402H/+; Emx1-cre	-0.02162	-0,04304 to -0,0001906	Yes	*	0.0475
	R402H/+ vs. R402H/+; Emx1-cre	-0.01847	-0,03989 to 0,002959	No	ns	0.1059
	5
	+/+; Emx1-cre vs. R402H/+	-0.004134	-0,02556 to 0,01729	No	ns	0.891
	+/+; Emx1-cre vs. R402H/+; Emx1-cre	-0.04756	-0,06898 to -0,02613	Yes	****	<0,0001
	R402H/+ vs. R402H/+; Emx1-cre	-0.04342	-0,06485 to -0,02200	Yes	****	<0,0001
	6
	+/+; Emx1-cre vs. R402H/+	0.001695	-0,01973 to 0,02312	No	ns	0.9808
	+/+; Emx1-cre vs. R402H/+; Emx1-cre	-0.02543	-0,04686 to -0,004007	Yes	*	0.0155
	R402H/+ vs. R402H/+; Emx1-cre	-0.02713	-0,04855 to -0,005701	Yes	**	0.009
	7
	+/+; Emx1-cre vs. R402H/+	-0.01292	-0,03435 to 0,008502	No	ns	0.3281
	+/+; Emx1-cre vs. R402H/+; Emx1-cre	0.1056	0,08419 to 0,1270	Yes	****	<0,0001
	R402H/+ vs. R402H/+; Emx1-cre	0.1185	0,09712 to 0,1400	Yes	****	<0,0001
	8
	+/+; Emx1-cre vs. R402H/+	0.002179	-0,01925 to 0,02360	No	ns	0.9684
	+/+; Emx1-cre vs. R402H/+; Emx1-cre	0.005287	-0,01614 to 0,02671	No	ns	0.8281
	R402H/+ vs. R402H/+; Emx1-cre	0.003109	-0,01832 to 0,02453	No	ns	0.9368
	9
	+/+; Emx1-cre vs. R402H/+	0.01559	-0,005832 to 0,03702	No	ns	0.1993
	+/+; Emx1-cre vs. R402H/+; Emx1-cre	0.009669	-0,01176 to 0,03109	No	ns	0.5339
	R402H/+ vs. R402H/+; Emx1-cre	-0.005925	-0,02735 to 0,01550	No	ns	0.7892
	10
	+/+; Emx1-cre vs. R402H/+	0.009452	-0,01197 to 0,03088	No	ns	0.5488
	+/+; Emx1-cre vs. R402H/+; Emx1-cre	0.03474	0,01331 to 0,05616	Yes	***	0.0006
	R402H/+ vs. R402H/+; Emx1-cre	0.02529	0,003860 to 0,04671	Yes	*	0.0163
T	Relative distribution of ER81 positive cells in the cortex
	ANOVA table, two-way repeated measures ANOVA	SS	DF	MS	F (DFn, DFd)	P value
	Interaction	0.07429	18	0.004127	F (18, 108) = 11,73	P<0,0001
	Bin number	1.775	9	0.1972	F (9, 108) = 560,2	P<0,0001
	Genotype	1.733e-17	2	8.667e-18	F (2, 12) = 2,000	P=0,1780
	Subject	5.2e-17	12	4.333e-18	F (12, 108) = 1,231e-014	P>0,9999
	Residual	0.03801	108	0.000352
	Tukey's multiple comparisons test	Mean diff.	95,00% CI of diff.	Significant?	Summary	Adjusted P Value
	1
	+/+; Emx1-cre vs. R402H/+	-4.843e-05	-0,02676 to 0,02667	No	ns	>0,9999
	+/+; Emx1-cre vs. R402H/+; Emx1-cre	-0.00341	-0,03012 to 0,02330	No	ns	0.9507
	R402H/+ vs. R402H/+; Emx1-cre	-0.003361	-0,03008 to 0,02335	No	ns	0.9521
	2
	+/+; Emx1-cre vs. R402H/+	-0.003081	-0,02980 to 0,02363	No	ns	0.9596
	+/+; Emx1-cre vs. R402H/+; Emx1-cre	-0.02516	-0,05187 to 0,001555	No	ns	0.0694
	R402H/+ vs. R402H/+; Emx1-cre	-0.02208	-0,04879 to 0,004636	No	ns	0.1264
	3
	+/+; Emx1-cre vs. R402H/+	0.02013	-0,006583 to 0,04685	No	ns	0.1778
	+/+; Emx1-cre vs. R402H/+; Emx1-cre	-0.02331	-0,05003 to 0,003401	No	ns	0.1002
	R402H/+ vs. R402H/+; Emx1-cre	-0.04344	-0,07016 to -0,01673	Yes	***	0.0005
	4
	+/+; Emx1-cre vs. R402H/+	0.0335	0,006786 to 0,06021	Yes	**	0.0098
	+/+; Emx1-cre vs. R402H/+; Emx1-cre	0.08645	0,05973 to 0,1132	Yes	****	<0,0001
	R402H/+ vs. R402H/+; Emx1-cre	0.05295	0,02623 to 0,07966	Yes	****	<0,0001
	5
	+/+; Emx1-cre vs. R402H/+	-0.03224	-0,05896 to -0,005531	Yes	*	0.0136
	+/+; Emx1-cre vs. R402H/+; Emx1-cre	0.05306	0,02634 to 0,07977	Yes	****	<0,0001
	R402H/+ vs. R402H/+; Emx1-cre	0.0853	0,05859 to 0,1120	Yes	****	<0,0001
	6
	+/+; Emx1-cre vs. R402H/+	0.0144	-0,01231 to 0,04112	No	ns	0.4095
	+/+; Emx1-cre vs. R402H/+; Emx1-cre	0.0269	0,0001887 to 0,05362	Yes	*	0.048
	R402H/+ vs. R402H/+; Emx1-cre	0.0125	-0,01421 to 0,03921	No	ns	0.5095
	7
	+/+; Emx1-cre vs. R402H/+	-0.02042	-0,04713 to 0,006296	No	ns	0.1694
	+/+; Emx1-cre vs. R402H/+; Emx1-cre	-0.09875	-0,1255 to -0,07203	Yes	****	<0,0001
	R402H/+ vs. R402H/+; Emx1-cre	-0.07833	-0,1050 to -0,05161	Yes	****	<0,0001
	8
	+/+; Emx1-cre vs. R402H/+	-0.001814	-0,02853 to 0,02490	No	ns	0.9858
	+/+; Emx1-cre vs. R402H/+; Emx1-cre	-0.01682	-0,04354 to 0,009892	No	ns	0.2972
	R402H/+ vs. R402H/+; Emx1-cre	-0.01501	-0,04172 to 0,01171	No	ns	0.3796
	9
	+/+; Emx1-cre vs. R402H/+	-0.007475	-0,03419 to 0,01924	No	ns	0.7848
	+/+; Emx1-cre vs. R402H/+; Emx1-cre	-0.002741	-0,02946 to 0,02397	No	ns	0.9678
	R402H/+ vs. R402H/+; Emx1-cre	0.004734	-0,02198 to 0,03145	No	ns	0.9072
	10
	+/+; Emx1-cre vs. R402H/+	-0.002952	-0,02967 to 0,02376	No	ns	0.9628
	+/+; Emx1-cre vs. R402H/+; Emx1-cre	0.003787	-0,02293 to 0,03050	No	ns	0.9396
	R402H/+ vs. R402H/+; Emx1-cre	0.006739	-0,01998 to 0,03345	No	ns	0.8211
U	Relative distribution of FOXP2 positive cells in the cortex
	ANOVA table, two-way repeated measures ANOVA	SS	DF	MS	F (DFn, DFd)	P value
	Interaction	0.04078	18	0.002266	F (18, 108) = 9,465	P<0,0001
	Bin number	2.922	9	0.3246	F (9, 108) = 1356	P<0,0001
	Genotype	4.013e-18	2	2.007e-18	F (2, 12) = 0,6674	P=0,5311
	Subject	3.608e-17	12	3.007e-18	F (12, 108) = 1,256e-014	P>0,9999
	Residual	0.02585	108	0.0002394
	Tukey's multiple comparisons test	Mean diff.	95,00% CI of diff.	Significant?	Summary	Adjusted P Value
	1
	+/+; Emx1-cre vs. R402H/+	0.000718	-0,02131 to 0,02275	No	ns	0.9967
	+/+; Emx1-cre vs. R402H/+; Emx1-cre	-0.06336	-0,08539 to -0,04133	Yes	****	<0,0001
	R402H/+ vs. R402H/+; Emx1-cre	-0.06408	-0,08610 to -0,04205	Yes	****	<0,0001
	2
	+/+; Emx1-cre vs. R402H/+	0.0365	0,01447 to 0,05853	Yes	***	0.0004
	+/+; Emx1-cre vs. R402H/+; Emx1-cre	0.02527	0,003244 to 0,04730	Yes	*	0.0202
	R402H/+ vs. R402H/+; Emx1-cre	-0.01123	-0,03326 to 0,01080	No	ns	0.4497
	3
	+/+; Emx1-cre vs. R402H/+	-0.00745	-0,02948 to 0,01458	No	ns	0.7022
	+/+; Emx1-cre vs. R402H/+; Emx1-cre	0.07666	0,05463 to 0,09869	Yes	****	<0,0001
	R402H/+ vs. R402H/+; Emx1-cre	0.08411	0,06208 to 0,1061	Yes	****	<0,0001
	4
	+/+; Emx1-cre vs. R402H/+	-0.02253	-0,04456 to -0,0005033	Yes	*	0.0437
	+/+; Emx1-cre vs. R402H/+; Emx1-cre	-0.02251	-0,04454 to -0,0004855	Yes	*	0.044
	R402H/+ vs. R402H/+; Emx1-cre	1.785e-05	-0,02201 to 0,02205	No	ns	>0,9999
	5
	+/+; Emx1-cre vs. R402H/+	-0.004846	-0,02687 to 0,01718	No	ns	0.8607
	+/+; Emx1-cre vs. R402H/+; Emx1-cre	-0.0009694	-0,02300 to 0,02106	No	ns	0.994
	R402H/+ vs. R402H/+; Emx1-cre	0.003877	-0,01815 to 0,02591	No	ns	0.9084
	6
	+/+; Emx1-cre vs. R402H/+	-0.001975	-0,02400 to 0,02005	No	ns	0.9754
	+/+; Emx1-cre vs. R402H/+; Emx1-cre	-0.008517	-0,03055 to 0,01351	No	ns	0.6303
	R402H/+ vs. R402H/+; Emx1-cre	-0.006543	-0,02857 to 0,01549	No	ns	0.7611
	7
	+/+; Emx1-cre vs. R402H/+	-0.0004184	-0,02245 to 0,02161	No	ns	0.9989
	+/+; Emx1-cre vs. R402H/+; Emx1-cre	-0.006155	-0,02818 to 0,01587	No	ns	0.7853
	R402H/+ vs. R402H/+; Emx1-cre	-0.005737	-0,02777 to 0,01629	No	ns	0.8106
	8
	+/+; Emx1-cre vs. R402H/+	0	-0,02203 to 0,02203	No	ns	>0,9999
	+/+; Emx1-cre vs. R402H/+; Emx1-cre	-0.0004149	-0,02244 to 0,02161	No	ns	0.9989
	R402H/+ vs. R402H/+; Emx1-cre	-0.0004149	-0,02244 to 0,02161	No	ns	0.9989
	9
	+/+; Emx1-cre vs. R402H/+	0	-0,02203 to 0,02203	No	ns	>0,9999
	+/+; Emx1-cre vs. R402H/+; Emx1-cre	0	-0,02203 to 0,02203	No	ns	>0,9999
	R402H/+ vs. R402H/+; Emx1-cre	0	-0,02203 to 0,02203	No	ns	>0,9999
	10
	+/+; Emx1-cre vs. R402H/+	0	-0,02203 to 0,02203	No	ns	>0,9999
	+/+; Emx1-cre vs. R402H/+; Emx1-cre	0	-0,02203 to 0,02203	No	ns	>0,9999
	R402H/+ vs. R402H/+; Emx1-cre	0	-0,02203 to 0,02203	No	ns	>0,9999
V	Quantification of total number of layer-specific neurons
	ANOVA table, two-way repeated measures ANOVA	SS	DF	MS	F (DFn, DFd)	P value
	Interaction	2902	4	725.4	F (4, 24) = 0,2326	P=0,9173
	Layer marker	893736	2	446868	F (2, 24) = 143,3	P<0,0001
	Genotype	219.5	2	109.7	F (2, 12) = 0,03543	P=0,9653
	Subject	37172	12	3098	F (12, 24) = 0,9933	P=0,4829
	Residual	74843	24	3118
	Tukey's multiple comparisons test	Mean diff.	95,00% CI of diff.	Significant?	Summary	Adjusted P Value
	CUX1
	+/+; Emx1-cre vs. R402H/+	-24	-110,2 to 62,23	No	ns	0.7764
	+/+; Emx1-cre vs. R402H/+; Emx1-cre	-5.6	-91,83 to 80,63	No	ns	0.9862
	R402H/+ vs. R402H/+; Emx1-cre	18.4	-67,83 to 104,6	No	ns	0.8613
	ER81
	+/+; Emx1-cre vs. R402H/+	4.35	-81,88 to 90,58	No	ns	0.9917
	+/+; Emx1-cre vs. R402H/+; Emx1-cre	-17.3	-103,5 to 68,93	No	ns	0.8763
	R402H/+ vs. R402H/+; Emx1-cre	-21.65	-107,9 to 64,58	No	ns	0.8136
	FOXP2
	+/+; Emx1-cre vs. R402H/+	9.3	-76,93 to 95,53	No	ns	0.9625
	+/+; Emx1-cre vs. R402H/+; Emx1-cre	6.9	-79,33 to 93,13	No	ns	0.9791
	R402H/+ vs. R402H/+; Emx1-cre	-2.4	-88,63 to 83,83	No	ns	0.9975
Panel:	FIGURE 2
C	Relative distribution of BrdU positive cells across P0 cortex
	ANOVA table, two-way repeated measures ANOVA	SS	DF	MS	F (DFn, DFd)	P value
	Interaction	0.04103	18	0.002279	F (18, 108) = 8,584	P<0,0001
	Bin number	0.2985	9	0.03316	F (9, 108) = 124,9	P<0,0001
	Genotype	1.849e-17	2	9.247e-18	F (2, 12) = 1,475	P=0,2675
	Subject	7.524e-17	12	6.27e-18	F (12, 108) = 2,361e-014	P>0,9999
	Residual	0.02868	108	0.0002656
	Tukey's multiple comparisons test	Mean diff.	95,00% CI of diff.	Significant?	Summary	Adjusted P Value
	1
	+/+; Emx1-cre vs. R402H/+	0.005029	-0,01817 to 0,02823	No	ns	0.8645
	+/+; Emx1-cre vs. R402H/+; Emx1-cre	-0.02836	-0,05157 to -0,005159	Yes	*	0.0122
	R402H/+ vs. R402H/+; Emx1-cre	-0.03339	-0,05660 to -0,01019	Yes	**	0.0025
	2
	+/+; Emx1-cre vs. R402H/+	0.002938	-0,02027 to 0,02614	No	ns	0.9515
	+/+; Emx1-cre vs. R402H/+; Emx1-cre	-0.03088	-0,05408 to -0,007672	Yes	**	0.0057
	R402H/+ vs. R402H/+; Emx1-cre	-0.03381	-0,05702 to -0,01061	Yes	**	0.0022
	3
	+/+; Emx1-cre vs. R402H/+	-0.003653	-0,02686 to 0,01955	No	ns	0.926
	+/+; Emx1-cre vs. R402H/+; Emx1-cre	-0.02588	-0,04909 to -0,002681	Yes	*	0.0248
	R402H/+ vs. R402H/+; Emx1-cre	-0.02223	-0,04544 to 0,0009720	No	ns	0.0634
	4
	+/+; Emx1-cre vs. R402H/+	-0.005024	-0,02823 to 0,01818	No	ns	0.8648
	+/+; Emx1-cre vs. R402H/+; Emx1-cre	-0.02411	-0,04731 to -0,0009017	Yes	*	0.0398
	R402H/+ vs. R402H/+; Emx1-cre	-0.01908	-0,04228 to 0,004122	No	ns	0.1289
	5
	+/+; Emx1-cre vs. R402H/+	0.00458	-0,01862 to 0,02778	No	ns	0.8862
	+/+; Emx1-cre vs. R402H/+; Emx1-cre	-0.01046	-0,03367 to 0,01274	No	ns	0.5345
	R402H/+ vs. R402H/+; Emx1-cre	-0.01504	-0,03825 to 0,008161	No	ns	0.2767
	6
	+/+; Emx1-cre vs. R402H/+	0.002823	-0,02038 to 0,02603	No	ns	0.9551
	+/+; Emx1-cre vs. R402H/+; Emx1-cre	-0.009711	-0,03291 to 0,01349	No	ns	0.5826
	R402H/+ vs. R402H/+; Emx1-cre	-0.01253	-0,03574 to 0,01067	No	ns	0.4081
	7
	+/+; Emx1-cre vs. R402H/+	-0.003672	-0,02688 to 0,01953	No	ns	0.9252
	+/+; Emx1-cre vs. R402H/+; Emx1-cre	-6.436e-05	-0,02327 to 0,02314	No	ns	>0,9999
	R402H/+ vs. R402H/+; Emx1-cre	0.003608	-0,01960 to 0,02681	No	ns	0.9277
	8
	+/+; Emx1-cre vs. R402H/+	0.0089	-0,01430 to 0,03210	No	ns	0.6349
	+/+; Emx1-cre vs. R402H/+; Emx1-cre	0.02564	0,002437 to 0,04884	Yes	*	0.0265
	R402H/+ vs. R402H/+; Emx1-cre	0.01674	-0,006462 to 0,03994	No	ns	0.2048
	9
	+/+; Emx1-cre vs. R402H/+	-0.009412	-0,03262 to 0,01379	No	ns	0.6019
	+/+; Emx1-cre vs. R402H/+; Emx1-cre	0.08397	0,06077 to 0,1072	Yes	****	<0,0001
	R402H/+ vs. R402H/+; Emx1-cre	0.09338	0,07018 to 0,1166	Yes	****	<0,0001
	10
	+/+; Emx1-cre vs. R402H/+	-0.002508	-0,02571 to 0,02070	No	ns	0.9644
	+/+; Emx1-cre vs. R402H/+; Emx1-cre	0.01985	-0,003349 to 0,04306	No	ns	0.1093
	R402H/+ vs. R402H/+; Emx1-cre	0.02236	-0,0008405 to 0,04557	No	ns	0.0615
D	Relative distribution of BrdU positive cells across P10 cortex
	ANOVA table, two-way repeated measures ANOVA	SS	DF	MS	F (DFn, DFd)	P value
	Interaction	0.03696	18	0.002054	F (18, 108) = 4,223	P<0,0001
	Bin number	0.3933	9	0.04371	F (9, 108) = 89,88	P<0,0001
	Genotype	3.333e-13	2	1.667e-13	F (2, 12) = 2,381	P=0,1346
	Subject	8.4e-13	12	7e-14	F (12, 108) = 1,440e-010	P>0,9999
	Residual	0.05252	108	0.0004863
	Tukey's multiple comparisons test	Mean diff.	95,00% CI of diff.	Significant?	Summary	Adjusted P Value
	1
	+/+; Emx1-cre vs. R402H/+	0.002973	-0,02843 to 0,03437	No	ns	0.9726
	+/+; Emx1-cre vs. R402H/+; Emx1-cre	-0.04683	-0,07823 to -0,01543	Yes	**	0.0016
	R402H/+ vs. R402H/+; Emx1-cre	-0.0498	-0,08120 to -0,01840	Yes	***	0.0008
	2
	+/+; Emx1-cre vs. R402H/+	0.004231	-0,02717 to 0,03563	No	ns	0.9452
	+/+; Emx1-cre vs. R402H/+; Emx1-cre	-0.04571	-0,07711 to -0,01431	Yes	**	0.0022
	R402H/+ vs. R402H/+; Emx1-cre	-0.04994	-0,08134 to -0,01854	Yes	***	0.0007
	3
	+/+; Emx1-cre vs. R402H/+	0.009616	-0,02178 to 0,04102	No	ns	0.7481
	+/+; Emx1-cre vs. R402H/+; Emx1-cre	0.0005772	-0,03082 to 0,03198	No	ns	0.999
	R402H/+ vs. R402H/+; Emx1-cre	-0.009039	-0,04044 to 0,02236	No	ns	0.7737
	4
	+/+; Emx1-cre vs. R402H/+	0.01343	-0,01797 to 0,04483	No	ns	0.5687
	+/+; Emx1-cre vs. R402H/+; Emx1-cre	0.01023	-0,02117 to 0,04163	No	ns	0.7202
	R402H/+ vs. R402H/+; Emx1-cre	-0.003204	-0,03460 to 0,02820	No	ns	0.9682
	5
	+/+; Emx1-cre vs. R402H/+	0.009328	-0,02207 to 0,04073	No	ns	0.761
	+/+; Emx1-cre vs. R402H/+; Emx1-cre	0.008325	-0,02307 to 0,03972	No	ns	0.8044
	R402H/+ vs. R402H/+; Emx1-cre	-0.001003	-0,03240 to 0,03040	No	ns	0.9968
	6
	+/+; Emx1-cre vs. R402H/+	-0.003507	-0,03491 to 0,02789	No	ns	0.962
	+/+; Emx1-cre vs. R402H/+; Emx1-cre	0.02508	-0,006319 to 0,05648	No	ns	0.1444
	R402H/+ vs. R402H/+; Emx1-cre	0.02859	-0,002812 to 0,05999	No	ns	0.0823
	7
	+/+; Emx1-cre vs. R402H/+	-0.02663	-0,05803 to 0,004764	No	ns	0.1134
	+/+; Emx1-cre vs. R402H/+; Emx1-cre	0.05048	0,01908 to 0,08188	Yes	***	0.0006
	R402H/+ vs. R402H/+; Emx1-cre	0.07711	0,04572 to 0,1085	Yes	****	<0,0001
	8
	+/+; Emx1-cre vs. R402H/+	-0.002857	-0,03426 to 0,02854	No	ns	0.9746
	+/+; Emx1-cre vs. R402H/+; Emx1-cre	0.01961	-0,01179 to 0,05101	No	ns	0.303
	R402H/+ vs. R402H/+; Emx1-cre	0.02247	-0,008929 to 0,05387	No	ns	0.2101
	9
	+/+; Emx1-cre vs. R402H/+	-0.00703	-0,03843 to 0,02437	No	ns	0.8561
	+/+; Emx1-cre vs. R402H/+; Emx1-cre	-0.004205	-0,03560 to 0,02719	No	ns	0.9459
	R402H/+ vs. R402H/+; Emx1-cre	0.002826	-0,02857 to 0,03422	No	ns	0.9752
	10
	+/+; Emx1-cre vs. R402H/+	0.0004494	-0,03095 to 0,03185	No	ns	0.9994
	+/+; Emx1-cre vs. R402H/+; Emx1-cre	-0.01756	-0,04896 to 0,01384	No	ns	0.3829
	R402H/+ vs. R402H/+; Emx1-cre	-0.01801	-0,04941 to 0,01339	No	ns	0.3645
F	Relative distribution of BrdU positive cells in the P10 hippocampus
	ANOVA table, two-way repeated measures ANOVA	SS	DF	MS	F (DFn, DFd)	P value
	Interaction	0.03476	12	0.002896	F (12, 72) = 11,44	P<0,0001
	Layers	1.503	6	0.2506	F (6, 72) = 989,4	P<0,0001
	Genotype	4.648e-12	2	2.324e-12	F (2, 12) = 1,119	P=0,3583
	Subject	2.491e-11	12	2.076e-12	F (12, 72) = 8,198e-009	P>0,9999
	Residual	0.01823	72	0.0002533
	Tukey's multiple comparisons test	Mean diff.	95,00% CI of diff.	Significant?	Summary	Adjusted P Value
	Oriens layer
	+/+; Emx1-cre vs. R402H/+	-0.007085	-0,02932 to 0,01515	No	ns	0.7282
	+/+; Emx1-cre vs. R402H/+; Emx1-cre	-0.08844	-0,1107 to -0,06620	Yes	****	<0,0001
	R402H/+ vs. R402H/+; Emx1-cre	-0.08135	-0,1036 to -0,05912	Yes	****	<0,0001
	Pyramidal cell layer
	+/+; Emx1-cre vs. R402H/+	0.002819	-0,01941 to 0,02505	No	ns	0.9508
	+/+; Emx1-cre vs. R402H/+; Emx1-cre	0.05325	0,03101 to 0,07548	Yes	****	<0,0001
	R402H/+ vs. R402H/+; Emx1-cre	0.05043	0,02819 to 0,07266	Yes	****	<0,0001
	Radiatum layer
	+/+; Emx1-cre vs. R402H/+	0.0008822	-0,02135 to 0,02312	No	ns	0.9951
	+/+; Emx1-cre vs. R402H/+; Emx1-cre	-0.005123	-0,02736 to 0,01711	No	ns	0.8469
	R402H/+ vs. R402H/+; Emx1-cre	-0.006005	-0,02824 to 0,01623	No	ns	0.796
	Lacunosum moleculare
	+/+; Emx1-cre vs. R402H/+	-0.001534	-0,02377 to 0,02070	No	ns	0.9852
	+/+; Emx1-cre vs. R402H/+; Emx1-cre	0.005414	-0,01682 to 0,02765	No	ns	0.8306
	R402H/+ vs. R402H/+; Emx1-cre	0.006948	-0,01528 to 0,02918	No	ns	0.7371
	Molecular dentate gyrus
	+/+; Emx1-cre vs. R402H/+	0.003238	-0,01899 to 0,02547	No	ns	0.9357
	+/+; Emx1-cre vs. R402H/+; Emx1-cre	0.008986	-0,01325 to 0,03122	No	ns	0.6013
	R402H/+ vs. R402H/+; Emx1-cre	0.005748	-0,01648 to 0,02798	No	ns	0.8113
	Dentate gyrus
	+/+; Emx1-cre vs. R402H/+	-0.0002504	-0,02248 to 0,02198	No	ns	0.9996
	+/+; Emx1-cre vs. R402H/+; Emx1-cre	0.01681	-0,005418 to 0,03905	No	ns	0.1743
	R402H/+ vs. R402H/+; Emx1-cre	0.01707	-0,005168 to 0,03930	No	ns	0.1657
	Hilus
	+/+; Emx1-cre vs. R402H/+	0.001932	-0,02030 to 0,02416	No	ns	0.9766
	+/+; Emx1-cre vs. R402H/+; Emx1-cre	0.009102	-0,01313 to 0,03133	No	ns	0.5935
	R402H/+ vs. R402H/+; Emx1-cre	0.00717	-0,01506 to 0,02940	No	ns	0.7227
Panel:	FIGURE 3
D	Area measurement - Striatum (P6 JR Nestin Cre animals)
	ANOVA table, ordinary one-way ANOVA	SS	DF	MS	F (DFn, DFd)	P value
	Treatment (between columns)	0.2528	2	0.1264	F (2, 12) = 6,446	P=0,0126
	Residual (within columns)	0.2354	12	0.01961
	Total	0.4882	14
	Tukey's multiple comparisons test	Mean diff.	95,00% CI of diff.	Significant?	Summary	Adjusted P Value
	+/+; Nestin-cre vs. R402H/+	-0.06671	-0,3030 to 0,1696	No	ns	0.7375	A-B
	+/+; Nestin-cre vs. R402H/+; Nestin-cre	0.2359	-0,0003706 to 0,4722	No	ns	0.0504	A-C
	R402H/+ vs. R402H/+; Nestin-cre	0.3026	0,06634 to 0,5389	Yes	*	0.0131	B-C
E	Area measurement - Ventricles (P6 JR Nestin Cre animals)
	Kruskal-Wallis test
	P value	0.0012
	Exact or approximate P value?	Exact
	P value summary	**
	Do the medians vary signif. (P < 0.05)?	Yes
	Number of groups	3
	Kruskal-Wallis statistic	9.78
	Dunn's multiple comparisons test	Mean rank diff.	Significant?	Summary	Adjusted P Value
	+/+; Nestin-cre vs. R402H/+	-1.8	No	ns	>0,9999	A-B
	+/+; Nestin-cre vs. R402H/+; Nestin-cre	-8.4	Yes	**	0.0089	A-C
	R402H/+ vs. R402H/+; Nestin-cre	-6.6	No	ns	0.0589	B-C
I	Cerebellar area (P6 JR Nestin Cre animals)
	ANOVA table, ordinary one-way ANOVA	SS	DF	MS	F (DFn, DFd)	P value
	Treatment (between columns)	1.508	2	0.7541	F (2, 12) = 34,19	P<0,0001
	Residual (within columns)	0.2646	12	0.02205
	Total	1.773	14
	Tukey's multiple comparisons test	Mean diff.	95,00% CI of diff.	Significant?	Summary	Adjusted P Value
	+/+; Nestin-cre vs. R402H/+	0.1255	-0,1250 to 0,3761	No	ns	0.4029	A-B
	+/+; Nestin-cre vs. R402H/+; Nestin-cre	0.7266	0,4760 to 0,9771	Yes	****	<0,0001	A-C
	R402H/+ vs. R402H/+; Nestin-cre	0.601	0,3505 to 0,8516	Yes	****	<0,0001	B-C
P	Distribution of NEUN+ neurons across the cerebellum layers (P6 JR Nestin Cre animals)
	ANOVA table, two-way repeated measures ANOVA	SS	DF	MS	F (DFn, DFd)	P value
	Interaction	0.0594	6	0.009899	F (6, 36) = 139,7	P<0,0001
	Time	9.851	3	3.284	F (1,526, 18,31) = 46332	P<0,0001
	Column Factor	1.48e-17	2	7.4e-18	F (2, 12) = 1,577	P=0,2465
	Subject	5.63e-17	12	4.692e-18	F (12, 36) = 6,620e-014	P>0,9999
	Residual	0.002552	36	7.088e-05
	Tukey's multiple comparisons test	Mean diff.	95,00% CI of diff.	Significant?	Summary	Adjusted P Value
	IGL
	+/+; Nestin-cre vs. R402H/+	-0.001819	-0,01633 to 0,01269	No	ns	0.9311
	+/+; Nestin-cre vs. R402H/+; Nestin-cre	0.1065	0,08463 to 0,1283	Yes	****	<0,0001
	R402H/+ vs. R402H/+; Nestin-cre	0.1083	0,08683 to 0,1297	Yes	****	<0,0001
	PCL
	+/+; Nestin-cre vs. R402H/+	5.138e-05	-0,01042 to 0,01052	No	ns	0.9999
	+/+; Nestin-cre vs. R402H/+; Nestin-cre	-0.03748	-0,05576 to -0,01919	Yes	**	0.0017
	R402H/+ vs. R402H/+; Nestin-cre	-0.03753	-0,05570 to -0,01935	Yes	**	0.0023
	ML
	+/+; Nestin-cre vs. R402H/+	0.001767	-0,007785 to 0,01132	No	ns	0.8275
	+/+; Nestin-cre vs. R402H/+; Nestin-cre	-0.06898	-0,08259 to -0,05537	Yes	****	<0,0001
	R402H/+ vs. R402H/+; Nestin-cre	-0.07074	-0,08385 to -0,05763	Yes	****	<0,0001
	EGL
Panel:	FIGURE 4
G	Measurement of cortical thickness
	ANOVA table, ordinary one-way ANOVA	SS	DF	MS	F (DFn, DFd)	P value
	Treatment (between columns)	42144	2	21072	F (2, 12) = 9,943	P=0,0028
	Residual (within columns)	25432	12	2119
	Total	67576	14
	Tukey's multiple comparisons test	Mean diff.	95,00% CI of diff.	Significant?	Summary	Adjusted P Value
	+/+; Emx1-cre vs. R402H/+; Emx1-cre	-32.14	-109,8 to 45,54	No	ns	0.5299	A-B
	+/+; Emx1-cre vs. R402H/R402H; Emx1-cre	92.87	15,19 to 170,6	Yes	*	0.0197	A-C
	R402H/+; Emx1-cre vs. R402H/R402H; Emx1-cre	125	47,33 to 202,7	Yes	**	0.0028	B-C
K	Quantification of cleaved Caspase 3 positive cells
	Kruskal-Wallis test
	P value	0.001
	Exact or approximate P value?	Exact
	P value summary	**
	Do the medians vary signif. (P < 0.05)?	Yes
	Number of groups	3
	Kruskal-Wallis statistic	9.964
	Dunn's multiple comparisons test	Mean rank diff.	Significant?	Summary	Adjusted P Value
	+/+; Emx1-cre vs. R402H/+; Emx1-cre	-2	No	ns	>0,9999	A-B
	+/+; Emx1-cre vs. R402H/R402H; Emx1-cre	-8.5	Yes	**	0.0076	A-C
	R402H/+; Emx1-cre vs. R402H/R402H; Emx1-cre	-6.5	No	ns	0.0629	B-C
O	Relative distribution of TBR1 positive cells in the cortex
	ANOVA table, two-way repeated measures ANOVA	SS	DF	MS	F (DFn, DFd)	P value
	Interaction	0.6747	18	0.03748	F (18, 108) = 116,7	P<0,0001
	Bin number	1.202	9	0.1336	F (9, 108) = 416,0	P<0,0001
	Genotype	9.333e-12	2	4.667e-12	F (2, 12) = 0,5600	P=0,5854
	Subject	1e-10	12	8.333e-12	F (12, 108) = 2,595e-008	P>0,9999
	Residual	0.03469	108	0.0003212
	Tukey's multiple comparisons test	Mean diff.	95,00% CI of diff.	Significant?	Summary	Adjusted P Value
	1
	+/+; Emx1-cre vs. R402H/+; Emx1-cre	-0.000416	-0,02593 to 0,02510	No	ns	0.9992
	+/+; Emx1-cre vs. R402H/R402H; Emx1-cre	-0.005118	-0,03064 to 0,02040	No	ns	0.8827
	R402H/+; Emx1-cre vs. R402H/R402H; Emx1-cre	-0.004702	-0,03022 to 0,02082	No	ns	0.9001
	2
	+/+; Emx1-cre vs. R402H/+; Emx1-cre	8.8e-05	-0,02543 to 0,02561	No	ns	>0,9999
	+/+; Emx1-cre vs. R402H/R402H; Emx1-cre	-0.008596	-0,03411 to 0,01692	No	ns	0.7041
	R402H/+; Emx1-cre vs. R402H/R402H; Emx1-cre	-0.008684	-0,03420 to 0,01683	No	ns	0.699
	3
	+/+; Emx1-cre vs. R402H/+; Emx1-cre	0.01996	-0,005561 to 0,04547	No	ns	0.1561
	+/+; Emx1-cre vs. R402H/R402H; Emx1-cre	0.03173	0,006217 to 0,05725	Yes	*	0.0106
	R402H/+; Emx1-cre vs. R402H/R402H; Emx1-cre	0.01178	-0,01374 to 0,03730	No	ns	0.5188
	4
	+/+; Emx1-cre vs. R402H/+; Emx1-cre	-0.006178	-0,03170 to 0,01934	No	ns	0.8339
	+/+; Emx1-cre vs. R402H/R402H; Emx1-cre	0.1614	0,1359 to 0,1869	Yes	****	<0,0001
	R402H/+; Emx1-cre vs. R402H/R402H; Emx1-cre	0.1676	0,1421 to 0,1931	Yes	****	<0,0001
	5
	+/+; Emx1-cre vs. R402H/+; Emx1-cre	0.004712	-0,02081 to 0,03023	No	ns	0.8997
	+/+; Emx1-cre vs. R402H/R402H; Emx1-cre	0.202	0,1765 to 0,2275	Yes	****	<0,0001
	R402H/+; Emx1-cre vs. R402H/R402H; Emx1-cre	0.1973	0,1718 to 0,2228	Yes	****	<0,0001
	6
	+/+; Emx1-cre vs. R402H/+; Emx1-cre	0.05962	0,03410 to 0,08514	Yes	****	<0,0001
	+/+; Emx1-cre vs. R402H/R402H; Emx1-cre	0.1854	0,1599 to 0,2109	Yes	****	<0,0001
	R402H/+; Emx1-cre vs. R402H/R402H; Emx1-cre	0.1258	0,1003 to 0,1513	Yes	****	<0,0001
	7
	+/+; Emx1-cre vs. R402H/+; Emx1-cre	-0.0374	-0,06292 to -0,01189	Yes	**	0.002
	+/+; Emx1-cre vs. R402H/R402H; Emx1-cre	-0.188	-0,2135 to -0,1625	Yes	****	<0,0001
	R402H/+; Emx1-cre vs. R402H/R402H; Emx1-cre	-0.1506	-0,1761 to -0,1251	Yes	****	<0,0001
	8
	+/+; Emx1-cre vs. R402H/+; Emx1-cre	-0.03305	-0,05857 to -0,007533	Yes	**	0.0073
	+/+; Emx1-cre vs. R402H/R402H; Emx1-cre	-0.2778	-0,3033 to -0,2523	Yes	****	<0,0001
	R402H/+; Emx1-cre vs. R402H/R402H; Emx1-cre	-0.2447	-0,2703 to -0,2192	Yes	****	<0,0001
	9
	+/+; Emx1-cre vs. R402H/+; Emx1-cre	-0.00442	-0,02994 to 0,02110	No	ns	0.9111
	+/+; Emx1-cre vs. R402H/R402H; Emx1-cre	-0.0964	-0,1219 to -0,07088	Yes	****	<0,0001
	R402H/+; Emx1-cre vs. R402H/R402H; Emx1-cre	-0.09198	-0,1175 to -0,06646	Yes	****	<0,0001
	10
	+/+; Emx1-cre vs. R402H/+; Emx1-cre	-0.002912	-0,02843 to 0,02261	No	ns	0.9604
	+/+; Emx1-cre vs. R402H/R402H; Emx1-cre	-0.004662	-0,03018 to 0,02086	No	ns	0.9017
	R402H/+; Emx1-cre vs. R402H/R402H; Emx1-cre	-0.00175	-0,02727 to 0,02377	No	ns	0.9855
S	Relative distribution of BRN2 positive cells in the cortex
	ANOVA table, two-way repeated measures ANOVA	SS	DF	MS	F (DFn, DFd)	P value
	Interaction	0.166	18	0.009221	F (18, 108) = 21,45	P<0,0001
	Bin number	0.4938	9	0.05487	F (9, 108) = 127,6	P<0,0001
	Genotype	4e-12	2	2e-12	F (2, 12) = 0,3158	P=0,7351
	Subject	7.6e-11	12	6.333e-12	F (12, 108) = 1,473e-008	P>0,9999
	Residual	0.04643	108	0.0004299
	Tukey's multiple comparisons test	Mean diff.	95,00% CI of diff.	Significant?	Summary	Adjusted P Value
	1
	+/+; Emx1-cre vs. R402H/+; Emx1-cre	-0.00495	-0,03447 to 0,02457	No	ns	0.9165
	+/+; Emx1-cre vs. R402H/R402H; Emx1-cre	-0.06274	-0,09226 to -0,03322	Yes	****	<0,0001
	R402H/+; Emx1-cre vs. R402H/R402H; Emx1-cre	-0.05779	-0,08731 to -0,02827	Yes	****	<0,0001
	2
	+/+; Emx1-cre vs. R402H/+; Emx1-cre	-0.01431	-0,04384 to 0,01521	No	ns	0.485
	+/+; Emx1-cre vs. R402H/R402H; Emx1-cre	-0.06204	-0,09156 to -0,03252	Yes	****	<0,0001
	R402H/+; Emx1-cre vs. R402H/R402H; Emx1-cre	-0.04773	-0,07725 to -0,01820	Yes	***	0.0006
	3
	+/+; Emx1-cre vs. R402H/+; Emx1-cre	-0.0144	-0,04392 to 0,01512	No	ns	0.4809
	+/+; Emx1-cre vs. R402H/R402H; Emx1-cre	-0.06545	-0,09497 to -0,03593	Yes	****	<0,0001
	R402H/+; Emx1-cre vs. R402H/R402H; Emx1-cre	-0.05105	-0,08058 to -0,02153	Yes	***	0.0002
	4
	+/+; Emx1-cre vs. R402H/+; Emx1-cre	-0.02282	-0,05234 to 0,006700	No	ns	0.1628
	+/+; Emx1-cre vs. R402H/R402H; Emx1-cre	-0.09354	-0,1231 to -0,06402	Yes	****	<0,0001
	R402H/+; Emx1-cre vs. R402H/R402H; Emx1-cre	-0.07072	-0,1002 to -0,04120	Yes	****	<0,0001
	5
	+/+; Emx1-cre vs. R402H/+; Emx1-cre	-0.0119	-0,04142 to 0,01763	No	ns	0.6059
	+/+; Emx1-cre vs. R402H/R402H; Emx1-cre	-0.03306	-0,06258 to -0,003540	Yes	*	0.0241
	R402H/+; Emx1-cre vs. R402H/R402H; Emx1-cre	-0.02117	-0,05069 to 0,008356	No	ns	0.2089
	6
	+/+; Emx1-cre vs. R402H/+; Emx1-cre	-0.007806	-0,03733 to 0,02172	No	ns	0.8053
	+/+; Emx1-cre vs. R402H/R402H; Emx1-cre	-0.008396	-0,03792 to 0,02113	No	ns	0.7785
	R402H/+; Emx1-cre vs. R402H/R402H; Emx1-cre	-0.00059	-0,03011 to 0,02893	No	ns	0.9988
	7
	+/+; Emx1-cre vs. R402H/+; Emx1-cre	0.01737	-0,01215 to 0,04689	No	ns	0.3461
	+/+; Emx1-cre vs. R402H/R402H; Emx1-cre	0.05739	0,02786 to 0,08691	Yes	****	<0,0001
	R402H/+; Emx1-cre vs. R402H/R402H; Emx1-cre	0.04002	0,01049 to 0,06954	Yes	**	0.0047
	8
	+/+; Emx1-cre vs. R402H/+; Emx1-cre	0.00905	-0,02047 to 0,03857	No	ns	0.7477
	+/+; Emx1-cre vs. R402H/R402H; Emx1-cre	0.08623	0,05671 to 0,1158	Yes	****	<0,0001
	R402H/+; Emx1-cre vs. R402H/R402H; Emx1-cre	0.07718	0,04766 to 0,1067	Yes	****	<0,0001
	9
	+/+; Emx1-cre vs. R402H/+; Emx1-cre	0.04498	0,01545 to 0,07450	Yes	**	0.0013
	+/+; Emx1-cre vs. R402H/R402H; Emx1-cre	0.165	0,1355 to 0,1945	Yes	****	<0,0001
	R402H/+; Emx1-cre vs. R402H/R402H; Emx1-cre	0.12	0,09051 to 0,1496	Yes	****	<0,0001
	10
	+/+; Emx1-cre vs. R402H/+; Emx1-cre	0.004792	-0,02473 to 0,03431	No	ns	0.9215
	+/+; Emx1-cre vs. R402H/R402H; Emx1-cre	0.0166	-0,01293 to 0,04612	No	ns	0.3792
	R402H/+; Emx1-cre vs. R402H/R402H; Emx1-cre	0.0118	-0,01772 to 0,04133	No	ns	0.6105
V	Relative distribution of GFP positive cells in the cortex (in utero electroporations)
	ANOVA table, two-way repeated measures ANOVA	SS	DF	MS	F (DFn, DFd)	P value
	Interaction	0.4491	8	0.05614	F (8, 80) = 30,87	P<0,0001
	Bin	0.598	8	0.07475	F (8, 80) = 41,10	P<0,0001
	Genotype	3.667e-14	1	3.667e-14	F (1, 10) = 1,416	P=0,2615
	Subject	2.589e-13	10	2.589e-14	F (10, 80) = 1,424e-011	P>0,9999
	Residual	0.1455	80	0.001819
	Sidak's multiple comparisons test	Mean diff.	95,00% CI of diff.	Significant?	Summary	Adjusted P Value
	Control - Mutant
	VZ	-0.04203	-0,1078 to 0,02374	No	ns	0.4971
	SVZ	-0.1668	-0,2326 to -0,1011	Yes	****	<0,0001
	iIZ	-0.228	-0,2938 to -0,1622	Yes	****	<0,0001
	mIZ	-0.02346	-0,08924 to 0,04231	No	ns	0.9667
	oIZ	0.08051	0,01474 to 0,1463	Yes	**	0.0072
	iCP	0.06176	-0,004019 to 0,1275	No	ns	0.0802
	mCP	0.09519	0,02941 to 0,1610	Yes	***	0.0008
	oCP	0.2196	0,1538 to 0,2853	Yes	****	<0,0001
	MZ	0.003332	-0,06244 to 0,06911	No	ns	>0,9999
Panel:	FIGURE 6
A	Quantification of western-blot - DYNC1I1/2
	Ratio Lysate to GAPDH			Ratio Microtubule Pellet to Lysate
	Unpaired t test			Unpaired t test
	P value	0.7711		P value	0.0059
	P value summary	ns		P value summary	**
	Significantly different (P < 0.05)?	No		Significantly different (P < 0.05)?	Yes
	One- or two-tailed P value?	Two-tailed		One- or two-tailed P value?	Two-tailed
	t, df	t=0,3113, df=4		t, df	t=5,347, df=4
B	Quantification of western-blot - REEP1
	Ratio Lysate to GAPDH			Ratio Microtubule Pellet to Lysate
	Unpaired t test			Unpaired t test
	P value	0.0245		P value	0.1818
	P value summary	*		P value summary	ns
	Significantly different (P < 0.05)?	Yes		Significantly different (P < 0.05)?	No
	One- or two-tailed P value?	Two-tailed		One- or two-tailed P value?	Two-tailed
	t, df	t=3,519, df=4		t, df	t=1,614, df=4
C	Quantification of western-blot - KIF5C
	Ratio Lysate to GAPDH			Ratio Microtubule Pellet to Lysate
	Unpaired t test			Unpaired t test
	P value	0.2003		P value	0.0638
	P value summary	ns		P value summary	ns
	Significantly different (P < 0.05)?	No		Significantly different (P < 0.05)?	No
	One- or two-tailed P value?	Two-tailed		One- or two-tailed P value?	Two-tailed
	t, df	t=1,532, df=4		t, df	t=2,543, df=4
D	Quantification of western-blot - EZRIN
	Ratio Lysate to GAPDH			Ratio Microtubule Pellet to Lysate
	Unpaired t test			Unpaired t test
	P value	0.0421		P value	0.639
	P value summary	*		P value summary	ns
	Significantly different (P < 0.05)?	Yes		Significantly different (P < 0.05)?	No
	One- or two-tailed P value?	Two-tailed		One- or two-tailed P value?	Two-tailed
	t, df	t=2,948, df=4		t, df	t=0,5067, df=4
E	Quantification of western-blot - VAPA
	Ratio Lysate to GAPDH			Ratio Microtubule Pellet to Lysate
	Unpaired t test			Unpaired t test
	P value	0.1524		P value	0.8286
	P value summary	ns		P value summary	ns
	Significantly different (P < 0.05)?	No		Significantly different (P < 0.05)?	No
	One- or two-tailed P value?	Two-tailed		One- or two-tailed P value?	Two-tailed
	t, df	t=1,764, df=4		t, df	t=0,2311, df=4
F	Quantification of western-blot - PRNP
	Ratio Lysate to GAPDH			Ratio Microtubule Pellet to Lysate
	Unpaired t test			Unpaired t test
	P value	0.0147		P value	0.1465
	P value summary	*		P value summary	ns
	Significantly different (P < 0.05)?	Yes		Significantly different (P < 0.05)?	No
	One- or two-tailed P value?	Two-tailed		One- or two-tailed P value?	Two-tailed
	t, df	t=4,116, df=4		t, df	t=1,799, df=4
G	Quantification of western-blot - VAPB
	Ratio Lysate to GAPDH			Ratio Microtubule Pellet to Lysate
	Unpaired t test			Unpaired t test
	P value	0.0162		P value	0.2475
	P value summary	*		P value summary	ns
	Significantly different (P < 0.05)?	Yes		Significantly different (P < 0.05)?	No
	One- or two-tailed P value?	Two-tailed		One- or two-tailed P value?	Two-tailed
	t, df	t=3,997, df=4		t, df	t=1,353, df=4
Panel:	FIGURE 7
B	Distribution of different types of lysosomal tracks considered
	Chi-square test
	Chi-square	3.078
	DF	3
	P value (two-tailed)	0.3797
	P value summary	ns
	Is discrepancy significant (P < 0.05)?	No
		R402H/R402H	R402H/R402H; Emx1-cre
	Outcome	Expected %	Observed %
	Anterograde	0.6	0.5639
	Retrograde	7.8	6.579
	Not moving	85.6	85.34
	Bidireccional	6	7.519
	TOTAL	100	100
C	Lysosomal average retrograde speed
	Test for nomal distribution
	Shapiro-Wilk test	R402H/R402H	R402H/R402H; Emx1-cre
	W	0.9408	0.9669
	P value	0.0404	0.3642
	Passed normality test (alpha=0.05)?	No	Yes
	P value summary	*	ns
	Mann Whitney test
	P value	0.0416
	Exact or approximate P value?	Exact
	P value summary	*
	Significantly different (P < 0.05)?	Yes
	One- or two-tailed P value?	One-tailed
	Sum of ranks in column A,B	1623 , 1152
	Mann-Whitney U	522
	Bonferroni-correction
	P value	0.1248
	Significantly different (P < 0.05)?	No
D	Lysosomal retrograde run length
	Test for nomal distribution
	Shapiro-Wilk test	R402H/R402H	R402H/R402H; Emx1-cre
	W	0.6156	0.6222
	P value	<0,0001	<0,0001
	Passed normality test (alpha=0.05)?	No	No
	P value summary	****	****
	Mann Whitney test
	P value	0.0084
	Exact or approximate P value?	Approximate
	P value summary	**
	Significantly different (P < 0.05)?	Yes
	One- or two-tailed P value?	One-tailed
	Sum of ranks in column A,B	117730 , 95148
	Mann-Whitney U	47253
	Bonferroni-correction
	P value	0.0252
	Significantly different (P < 0.05)?	Yes
F	Total distance travelled by each lysosome in the retrograde direction
	Test for nomal distribution
	Shapiro-Wilk test	R402H/R402H	R402H/R402H; Emx1-cre
	W	0.9465	0.9534
	P value	0.0626	0.1437
	Passed normality test (alpha=0.05)?	Yes	Yes
	P value summary	ns	ns
	Unpaired t-test
	P value	0.0052
	P value summary	**
	Significantly different (P < 0.05)?	Yes
	One- or two-tailed P value?	One-tailed
	t, df	t=2,628, df=72
	Bonferroni-correction
	P value	0.0156
	Significantly different (P < 0.05)?	Yes
Panel:	FIGURE 8
C	Quantification of distance between nucleus and centrosome
	Unpaired t test
	P value	<0,0001
	P value summary	****
	Significantly different (P < 0.05)?	Yes
	One- or two-tailed P value?	Two-tailed
	t, df	t=6,869, df=10
Panel:	SUPPLEMENTARY FIGURE 1
I	Measurement of cortical thickness
	ANOVA table, ordinary one-way ANOVA	SS	DF	MS	F (DFn, DFd)	P value
	Treatment (between columns)	5750	2	2875	F (2, 6) = 0,7629	P=0,5067
	Residual (within columns)	22610	6	3768
	Total	28360	8
	Tukey's multiple comparisons test	Mean diff.	95,00% CI of diff.	Significant?	Summary	Adjusted P Value
	+/+ vs. R402H/+	-4.855	-158,6 to 148,9	No	ns	0.9948	A-B
	+/+ vs. R402H/R402H	51.03	-102,8 to 204,8	No	ns	0.5934	A-C
	R402H/+ vs. R402H/R402H	55.88	-97,91 to 209,7	No	ns	0.5403	B-C
Panel:	SUPPLEMENTARY FIGURE 2
A	Quantification of total number of BrdU positive cells - P10 cortex
	ANOVA table, ordinary one-way ANOVA	SS	DF	MS	F (DFn, DFd)	P value
	Treatment (between columns)	1048	2	524.2	F (2, 12) = 0,8358	P=0,4573
	Residual (within columns)	7527	12	627.2
	Total	8575	14
	Tukey's multiple comparisons test	Mean diff.	95,00% CI of diff.	Significant?	Summary	Adjusted P Value
	+/+; Emx1-cre vs. R402H/+	-18.65	-60,91 to 23,61	No	ns	0.488	A-B
	+/+; Emx1-cre vs. R402H/+; Emx1-cre	-16.65	-58,91 to 25,61	No	ns	0.5605	A-C
	R402H/+ vs. R402H/+; Emx1-cre	2	-40,26 to 44,26	No	ns	0.9913	B-C
B	Quantification of total number of BrdU positive cells - P0 cortex
	ANOVA table, ordinary one-way ANOVA	SS	DF	MS	F (DFn, DFd)	P value
	Treatment (between columns)	4258	2	2129	F (2, 12) = 0,5302	P=0,6016
	Residual (within columns)	48180	12	4015
	Total	52437	14
	Tukey's multiple comparisons test	Mean diff.	95,00% CI of diff.	Significant?	Summary	Adjusted P Value
	+/+; Emx1-cre vs. R402H/+	-22.65	-129,6 to 84,26	No	ns	0.8408	A-B
	+/+; Emx1-cre vs. R402H/+; Emx1-cre	-41.2	-148,1 to 65,71	No	ns	0.5741	A-C
	R402H/+ vs. R402H/+; Emx1-cre	-18.55	-125,5 to 88,36	No	ns	0.8897	B-C
C	Quantification of total number of BrdU positive cells - P10 hippocampus
	ANOVA table, ordinary one-way ANOVA	SS	DF	MS	F (DFn, DFd)	P value
	Treatment (between columns)	3898	2	1949	F (2, 12) = 0,4824	P=0,6288
	Residual (within columns)	48476	12	4040
	Total	52374	14
	Tukey's multiple comparisons test	Mean diff.	95,00% CI of diff.	Significant?	Summary	Adjusted P Value
	+/+; Emx1-cre vs. R402H/+	17.45	-89,79 to 124,7	No	ns	0.9022	A-B
	+/+; Emx1-cre vs. R402H/+; Emx1-cre	39.4	-67,84 to 146,6	No	ns	0.6026	A-C
	R402H/+ vs. R402H/+; Emx1-cre	21.95	-85,29 to 129,2	No	ns	0.8504	B-C
Panel:	SUPPLEMENTARY FIGURE 3
A	Quantification of total number of TBR1 positive neurons
	ANOVA table, ordinary one-way ANOVA	SS	DF	MS	F (DFn, DFd)	P value
	Treatment (between columns)	37600	2	18800	F (2, 12) = 13,17	P=0,0009
	Residual (within columns)	17128	12	1427
	Total	54728	14
	Tukey's multiple comparisons test	Mean diff.	95,00% CI of diff.	Significant?	Summary	Adjusted P Value
	+/+; Emx1-cre vs. R402H/+; Emx1-cre	6.88	-56,87 to 70,63	No	ns	0.9555	A-B
	+/+; Emx1-cre vs. R402H/R402H; Emx1-cre	109.5	45,73 to 173,2	Yes	**	0.0017	A-C
	R402H/+; Emx1-cre vs. R402H/R402H; Emx1-cre	102.6	38,85 to 166,3	Yes	**	0.0028	B-C
B	Quantification of total number of BRN2 positive neurons
	ANOVA table, ordinary one-way ANOVA	SS	DF	MS	F (DFn, DFd)	P value
	Treatment (between columns)	44708	2	22354	F (2, 12) = 4,640	P=0,0321
	Residual (within columns)	57807	12	4817
	Total	102515	14
	Tukey's multiple comparisons test	Mean diff.	95,00% CI of diff.	Significant?	Summary	Adjusted P Value
	+/+; Emx1-cre vs. R402H/+; Emx1-cre	7.28	-109,8 to 124,4	No	ns	0.985	A-B
	+/+; Emx1-cre vs. R402H/R402H; Emx1-cre	119.3	2,170 to 236,4	Yes	*	0.0458	A-C
	R402H/+; Emx1-cre vs. R402H/R402H; Emx1-cre	112	-5,110 to 229,1	No	ns	0.0613	B-C
Panel:	SUPPLEMENTARY FIGURE 4
B/C	Quantification of ⍺-tubulin protein levels in brain lysates and microtubule pellets
	Ratio Lysate to GAPDH			Ratio Microtubule Pellet to Lysate
	Unpaired t test			Unpaired t test
	P value	0.1984		P value	0.2446
	P value summary	ns		P value summary	ns
	Significantly different (P < 0.05)?	No		Significantly different (P < 0.05)?	No
	One- or two-tailed P value?	Two-tailed		One- or two-tailed P value?	Two-tailed
	t, df	t=1,540, df=4		t, df	t=1,363, df=4
Panel:	SUPPLEMENTARY FIGURE 6
A	Quantification of the mRNA levels of candidate MAP genes in E18.5 cortices
	Vapb			Ezrin
	Unpaired t test			Unpaired t test
	P value	0.9338		P value	0.4584
	P value summary	ns		P value summary	ns
	Significantly different (P < 0.05)?	No		Significantly different (P < 0.05)?	No
	One- or two-tailed P value?	Two-tailed		One- or two-tailed P value?	Two-tailed
	t, df	t=0,08571, df=8		t, df	t=0,7790, df=8
	Reep1			Prnp
	Unpaired t test			Unpaired t test
	P value	0.6525		P value	0.2019
	P value summary	ns		P value summary	ns
	Significantly different (P < 0.05)?	No		Significantly different (P < 0.05)?	No
	One- or two-tailed P value?	Two-tailed		One- or two-tailed P value?	Two-tailed
	t, df	t=0,4677, df=8		t, df	t=1,390, df=8
