# Supplementary material for: A proteomic survey of microtubule-associated proteins in a R402H TUBA1A mutant mouse
Source: PLoS Genet. 2020 Nov 2;16(11):e1009104. doi: 10.1371/journal.pgen.1009104 (PMC7660477; doi:10.1371/journal.pgen.1009104)
Supplement: S2 Table — (XLSX) [file pgen.1009104.s009.xlsx]

## Sheet: Sheet1
Accession	Description	Genes	MW[kDa]	# Unique peptides	FoldChange	P-Value	FDR 5%	M1/C1	M2/C2	M3/C3	M4/C4
P70257.2	Nuclear factor 1 X-type	Nfix	53.361	12	0.651678	3.94822e-06	TRUE	0.656308	0.660172	0.644508	0.645624
Q99LD8.1	N(G),N(G)-dimethylarginine dimethylaminohydrolase 2	Ddah2	29.627	8	0.682801	1.36984e-05	TRUE	0.713219	0.683841	0.653683	0.681544
P48318.2	Glutamate decarboxylase 1	Gad1	66.605	11	1.57018	1.86876e-05	TRUE	1.42241	1.59471	1.64073	1.63358
P31786.2	Acyl-CoA-binding protein	Dbi	9.994	7	0.712545	3.47823e-05	TRUE	0.687646	0.724225	0.752186	0.688388
P70397.3	Homeobox protein DLX-6	Dlx6	19.665	2	1.44606	3.69542e-05	TRUE	1.51492	1.36146	1.39273	1.51905
Q01768.1	Nucleoside diphosphate kinase B	Nme2	17.352	2	0.738272	3.73534e-05	TRUE	0.756656	0.718183	0.724159	0.754838
P43883.2	Perilipin-2	Plin2	46.617	3	1.46185	3.98848e-05	TRUE	1.56143	1.39288	1.51982	1.38012
P97863.2	Nuclear factor 1 B-type	Nfib	63.467	12	0.688976	4.56289e-05	TRUE	0.670269	0.757156	0.670661	0.662245
Q8K3E5.2	Jouberin	Ahi1	119.575	47	1.32743	4.59662e-05	TRUE	1.32489	1.3376	1.35686	1.29119
P26040.3	Ezrin	Ezr	69.364	13	0.752798	5.90029e-05	TRUE	0.73472	0.736418	0.784267	0.756854
Q8BGK6.1	Y+L amino acid transporter 2	Slc7a6	56.734	2	0.762673	5.98975e-05	TRUE	0.781447	0.7391	0.766579	0.756559
Q99LI9.1	Polyribonucleotide 5'-hydroxyl-kinase Clp1	Clp1	47.707	5	0.728186	6.12977e-05	TRUE	0.695059	0.714122	0.72742	0.779311
Q02780.1	Nuclear factor 1 A-type	Nfia	58.516	5	0.717309	6.36284e-05	TRUE	0.729869	0.770714	0.686908	0.68554
Q91WN1.2	DnaJ homolog subfamily C member 9	Dnajc9	30.04	15	0.499413	7.51273e-05	TRUE	0.422352	0.633457	0.507968	0.457806
Q9Z0J4.1	Nitric oxide synthase, brain	Nos1	160.371	20	0.765139	7.98718e-05	TRUE	0.782174	0.788161	0.747478	0.743818
Q9D9K3.2	Cell death regulator Aven	Aven	37.173	2	0.63895	8.48126e-05	TRUE	0.714304	0.666952	0.627168	0.558085
Q9ES97.2	Reticulon-3	Rtn3	103.814	7	0.609327	8.48932e-05	TRUE	0.679764	0.607227	0.646949	0.516272
P15532.1	Nucleoside diphosphate kinase A	Nme1	17.197	3	0.738358	8.86521e-05	TRUE	0.775962	0.713161	0.699585	0.767502
O88447.3	Kinesin light chain 1	Klc1	61.412	51	1.32226	8.96116e-05	TRUE	1.2583	1.38417	1.30766	1.34212
O09130.1	NFATC2-interacting protein	Nfatc2ip	45.093	5	0.665434	9.26168e-05	TRUE	0.618392	0.753345	0.620701	0.678275
Q3U5C7.1	Prickle-like protein 1	Prickle1	94.071	6	0.734453	9.50244e-05	TRUE	0.694986	0.730249	0.793668	0.722397
O35668.1	Huntingtin-associated protein 1	Hap1	70.073	32	1.30682	9.65656e-05	TRUE	1.3139	1.28533	1.37035	1.26023
Q80X50.1	Ubiquitin-associated protein 2-like	Ubap2l	116.728	26	0.69975	9.75255e-05	TRUE	0.763439	0.719368	0.637799	0.684402
O08672.1	Kinesin-like protein KIFC2	Kifc2	85.633	8	1.26717	9.87174e-05	FALSE	1.27185	1.25765	1.2591	1.28141
Q3TES0.1	IQ motif and SEC7 domain-containing protein 3	Iqsec3	129.038	21	1.27528	0.000104686	FALSE	1.2472	1.26019	1.30424	1.29069
P22599.2	Alpha-1-antitrypsin 1-2	Serpina1b	45.946	2	0.766285	0.00010497	TRUE	0.729337	0.79673	0.76635	0.774657
Q8C779.1	RPA-related protein RADX	D330045A20Rik	96.786	2	1.31981	0.000109	TRUE	1.2632	1.30206	1.40419	1.31475
Q9CPT4.1	Myeloid-derived growth factor	D17Wsu104e; Mydgf	17.971	3	0.754841	0.000118263	TRUE	0.807722	0.746973	0.749119	0.719369
Q99P72.2	Reticulon-4	Rtn4	126.535	38	0.603644	0.000119909	TRUE	0.71968	0.611652	0.575164	0.524426
P06151.3	L-lactate dehydrogenase A chain	Ldha	36.475	15	0.697325	0.000121718	TRUE	0.775016	0.707675	0.635438	0.678515
P07724.3	Serum albumin	Alb	68.648	40	0.751517	0.000125378	TRUE	0.78711	0.7234	0.713204	0.785446
Q6DFV7.2	Nuclear receptor coactivator 7	Ncoa7	106.291	2	1.25779	0.000125398	FALSE	1.2485	1.2868	1.24321	1.26134
P35821.2	Tyrosine-protein phosphatase non-receptor type 1	Ptpn1	49.561	5	0.719364	0.000128637	TRUE	0.74557	0.763913	0.724757	0.648764
Q9QUG9.2	RAS guanyl-releasing protein 2	Rasgrp2	69.401	25	1.27069	0.000131348	FALSE	1.22443	1.30143	1.27106	1.28725
Q7TNP2.2	Serine/threonine-protein phosphatase 2A 65 kDa regulatory subunit A beta isoform	Ppp2r1b	65.892	2	0.781881	0.000132661	FALSE	0.768346	0.769145	0.819806	0.771856
Q2PZL6.2	Protocadherin Fat 4	Fat4	539.982	8	0.761677	0.00013373	TRUE	0.786881	0.78077	0.77116	0.709743
Q8CHT1.1	Ephexin-1	Ngef	82.148	14	1.29252	0.000135875	TRUE	1.30512	1.24231	1.26667	1.35922
Q921I1.1	Serotransferrin	Trf	76.674	31	0.800264	0.000138221	FALSE	0.796844	0.804854	0.808245	0.791211
P43135.2	COUP transcription factor 2	Nr2f2	45.542	2	1.40007	0.000138317	TRUE	1.27758	1.53725	1.38105	1.42068
P40142.1	Transketolase	Tkt	67.588	26	0.761775	0.000138338	TRUE	0.809161	0.744205	0.723735	0.772608
P52480.4	Pyruvate kinase PKM	Pkm	57.808	32	0.768808	0.000141532	TRUE	0.812926	0.780272	0.742336	0.741995
P27048.1	Small nuclear ribonucleoprotein-associated protein B	Snrpb	23.64	9	0.646576	0.000144056	TRUE	0.68101	0.740838	0.601252	0.575983
Q8CCS6.3	Polyadenylate-binding protein 2	Pabpn1	32.277	4	0.662605	0.000144285	TRUE	0.641634	0.753589	0.682099	0.585159
Q61024.3	Asparagine synthetase [glutamine-hydrolyzing]	Asns	64.241	16	1.29366	0.000144657	TRUE	1.22368	1.34899	1.3168	1.28821
Q9CQE6.1	Histone chaperone ASF1A	Asf1a	22.928	2	0.798816	0.000145497	FALSE	0.810653	0.782979	0.805282	0.79621
P02772.1	Alpha-fetoprotein	Afp	67.293	31	0.735145	0.000145892	TRUE	0.781787	0.730501	0.671616	0.761475
O88874.3	Cyclin-K	Ccnk	61.324	4	0.695013	0.000149841	TRUE	0.743052	0.692851	0.738198	0.613936
P28738.3	Kinesin heavy chain isoform 5C	Kif5c	109.207	98	1.3319	0.000152252	TRUE	1.23815	1.40196	1.30575	1.38836
Q5SFM8.3	RNA-binding protein 27	Rbm27	118.479	21	0.788573	0.000152905	FALSE	0.780286	0.80636	0.759184	0.809547
Q61286.2	Transcription factor 12	Tcf12	75.765	5	1.40029	0.000154278	TRUE	1.38527	1.25624	1.47262	1.50148
P97855.1	Ras GTPase-activating protein-binding protein 1	G3bp1	51.797	10	0.779862	0.000157183	FALSE	0.818781	0.763048	0.789397	0.750395
P17182.3	Alpha-enolase	Eno1; Gm5506; Eno1b	47.111	18	0.788237	0.00015928	FALSE	0.798303	0.809838	0.752763	0.793208
Q3UDE2.1	Tubulin--tyrosine ligase-like protein 12	Ttll12	73.996	8	0.787987	0.000159382	FALSE	0.813641	0.77956	0.757252	0.802825
Q91WG7.1	Diacylglycerol kinase gamma	Dgkg	88.466	16	1.37282	0.000167673	TRUE	1.338	1.39926	1.26216	1.50309
P50247.3	Adenosylhomocysteinase	Ahcy; Gm4737	47.657	11	0.778881	0.000167986	FALSE	0.82526	0.774833	0.768957	0.748707
P10922.4	Histone H1.0	H1f0	20.848	7	0.565199	0.000177177	TRUE	0.594356	0.700128	0.510453	0.480315
P43404.3	Tyrosine-protein kinase ZAP-70	Zap70	70.066	3	1.2621	0.000178712	FALSE	1.21222	1.30234	1.28425	1.25371
Q91WE3.1	Ribonuclease P protein subunit p25	Rpp25	21.025	3	1.36583	0.000180972	TRUE	1.48787	1.33578	1.25023	1.40146
Q9CQ65.1	S-methyl-5'-thioadenosine phosphorylase	Mtap	31.042	4	0.749343	0.000183121	TRUE	0.761085	0.777583	0.681501	0.781101
Q61768.3	Kinesin-1 heavy chain	Kif5b	109.484	110	1.27878	0.000184306	FALSE	1.21008	1.31453	1.26834	1.32545
P45591.1	Cofilin-2	Cfl2	18.698	10	0.75535	0.000187205	TRUE	0.814692	0.712136	0.770457	0.728213
O08917.1	Flotillin-1	Flot1	47.484	3	0.693684	0.000187628	TRUE	0.768637	0.670891	0.729123	0.61529
P53986.1	Monocarboxylate transporter 1	Slc16a1	53.232	3	0.55113	0.000196858	TRUE	0.634098	0.632123	0.531375	0.433048
Q0KK55.2	Kinase non-catalytic C-lobe domain-containing protein 1	Kndc1	191.193	31	1.23222	0.000198884	FALSE	1.22082	1.22122	1.23805	1.24895
Q8BTY2.2	Sodium bicarbonate cotransporter 3	Slc4a7	116.44	2	0.802163	0.000199428	FALSE	0.797562	0.827479	0.781952	0.804782
Q9WVA4.4	Transgelin-2	Tagln2	22.381	3	0.790067	0.000199544	FALSE	0.804226	0.766124	0.765044	0.826366
P28705.2	Retinoic acid receptor RXR-gamma	Rxrg	50.861	2	1.24883	0.000202884	FALSE	1.23018	1.21428	1.25742	1.2945
O88448.1	Kinesin light chain 2	Klc2	66.621	33	1.28428	0.000207494	FALSE	1.20756	1.32167	1.26997	1.34218
Q99NF3.1	Centrosomal protein of 41 kDa	Cep41; Tsga14	41.416	16	1.32998	0.000210456	TRUE	1.22815	1.30059	1.42769	1.37225
Q8R2N0.2	Thyroid transcription factor 1-associated protein 26	Ccdc59	28.017	2	0.625496	0.000212089	TRUE	0.565954	0.608907	0.769339	0.576468
Q9Z2I9.2	Succinate--CoA ligase [ADP-forming] subunit beta, mitochondrial	Sucla2	50.082	19	1.49423	0.000215495	TRUE	1.45754	1.43025	1.76262	1.35692
A2AG50.1	MAP7 domain-containing protein 2	Map7d2; Mtap7d2	85.997	43	1.30263	0.000216714	TRUE	1.26084	1.32928	1.23111	1.39554
Q9JIX8.3	Apoptotic chromatin condensation inducer in the nucleus	Acin1	150.629	5	0.713245	0.000217222	TRUE	0.783852	0.750807	0.644392	0.682574
Q8R3T5.1	Syntaxin-binding protein 6	Stxbp6	23.656	11	1.26452	0.000220119	FALSE	1.23669	1.29195	1.2113	1.32132
Q8BN59.1	La-related protein 6	Larp6	54.839	20	1.2409	0.000221044	FALSE	1.21458	1.21766	1.25227	1.28066
Q6RHR9.1	Membrane-associated guanylate kinase, WW and PDZ domain-containing protein 1	Magi1	161.876	8	0.65423	0.000223657	TRUE	0.645142	0.78152	0.614619	0.591183
P35700.1	Peroxiredoxin-1	Prdx1	22.162	11	0.789125	0.000224745	FALSE	0.834324	0.789995	0.755784	0.778452
Q7TQK4.3	Exosome complex component RRP40	Exosc3	29.527	2	0.801797	0.00022708	FALSE	0.800329	0.820581	0.820985	0.768527
Q8C050.2	Ribosomal protein S6 kinase alpha-5	Rps6ka5	96.523	31	1.27197	0.000227883	FALSE	1.25684	1.31021	1.20135	1.32313
A2ALU4.1	Protein Shroom2	Shroom2	164.602	10	1.25827	0.000230095	FALSE	1.24486	1.19895	1.29813	1.29359
Q8K0U4.1	Heat shock 70 kDa protein 12A	Hspa12a	74.825	21	0.784065	0.000233618	FALSE	0.799427	0.742535	0.826538	0.770018
P16125.2	L-lactate dehydrogenase B chain	Ldhb	36.549	14	0.773668	0.00023625	FALSE	0.816885	0.785892	0.718121	0.777427
Q9R1R0.2	LIM/homeobox protein Lhx6	Lhx6	40.018	3	1.30324	0.000238554	TRUE	1.19555	1.34721	1.35307	1.32517
P30875.1	Somatostatin receptor type 2	Sstr2	41.194	3	0.658482	0.000241245	TRUE	0.699765	0.682449	0.717377	0.548755
Q9CZ30.1	Obg-like ATPase 1	Ola1	44.701	6	0.802909	0.000250986	FALSE	0.794907	0.833113	0.771599	0.813582
Q3TIV5.2	Zinc finger CCCH domain-containing protein 15	Zc3h15	48.297	19	0.735569	0.000252102	TRUE	0.701859	0.827029	0.696067	0.724473
Q60749.2	KH domain-containing, RNA-binding, signal transduction-associated protein 1	Khdrbs1	48.34	10	0.441283	0.00025786	TRUE	0.636529	0.459175	0.370647	0.350033
P17809.4	Solute carrier family 2, facilitated glucose transporter member 1	Slc2a1	53.949	3	0.697071	0.000262604	TRUE	0.717588	0.607826	0.691927	0.781701
P26231.1	Catenin alpha-1	Ctnna1	100.044	6	0.707039	0.000262868	TRUE	0.692388	0.742768	0.779779	0.622881
Q9WTR5.2	Cadherin-13	Cdh13	78.137	6	0.675623	0.00026531	TRUE	0.70319	0.772726	0.653372	0.586532
P10518.1	Delta-aminolevulinic acid dehydratase	Alad	36	6	0.792234	0.000267204	FALSE	0.836137	0.752176	0.797556	0.785264
P57722.3	Poly(rC)-binding protein 3	Pcbp3	39.269	6	1.3215	0.000272973	TRUE	1.19481	1.37178	1.33717	1.39111
Q7TSC1.1	Protein PRRC2A	Prrc2a	229.063	31	0.715525	0.000278376	TRUE	0.820812	0.703942	0.664672	0.682511
P32233.1	Developmentally-regulated GTP-binding protein 1	Drg1	40.487	17	0.786475	0.00027986	FALSE	0.752616	0.84381	0.781602	0.770667
P26043.3	Radixin	Rdx	68.5	15	0.809735	0.000280318	FALSE	0.79776	0.845621	0.804682	0.792172
Q62083.2	PRKCA-binding protein	Pick1	46.568	6	1.26211	0.000292733	FALSE	1.18131	1.30964	1.26899	1.29244
Q9DBS5.1	Kinesin light chain 4	Klc4	68.571	31	1.30296	0.000294006	FALSE	1.18399	1.33774	1.34801	1.34982
Q8C4U3.3	Secreted frizzled-related protein 1	Sfrp1	35.389	6	0.771862	0.000295841	FALSE	0.708165	0.819131	0.780505	0.784409
Q8VD12.2	Zinc finger protein 385A	Zfp385a	40.421	6	1.25095	0.000295882	FALSE	1.25932	1.32085	1.22695	1.20097
P48193.2	Protein 4.1	Epb4.1; Epb41	95.853	16	0.763023	0.000300218	TRUE	0.794685	0.780852	0.791637	0.69023
Q8R3N1.2	Nucleolar protein 14	Nop14	98.708	3	0.762484	0.000300687	TRUE	0.76125	0.817624	0.781299	0.695209
Q61324.2	Aryl hydrocarbon receptor nuclear translocator 2	Arnt2	77.853	15	1.24591	0.000307331	FALSE	1.22446	1.26235	1.19319	1.30674
O54829.2	Regulator of G-protein signaling 7	Rgs7	54.758	7	1.28375	0.000307341	FALSE	1.34644	1.18693	1.33197	1.2765
Q8C5N3.1	Pre-mRNA-splicing factor CWC22 homolog	Cwc22	104.709	4	0.541258	0.000311379	TRUE	0.697073	0.585827	0.44077	0.477019
P52825.2	Carnitine O-palmitoyltransferase 2, mitochondrial	Cpt2	73.934	11	1.28469	0.000313236	FALSE	1.26052	1.28909	1.38752	1.20828
Q6NTA4.1	Ras-related GTP-binding protein B	Rragb	43.164	5	1.24557	0.000314267	FALSE	1.21401	1.20742	1.24668	1.31573
Q9ES63.2	Ubiquitin carboxyl-terminal hydrolase 29	Usp29	97.762	13	1.26056	0.000315869	FALSE	1.18892	1.29338	1.23952	1.32427
Q60865.2	Caprin-1	Caprin1	78.121	8	0.577184	0.000319788	TRUE	0.72014	0.619661	0.521792	0.47668
Q7TMM9.1	Tubulin beta-2A chain	Tubb2a	49.875	6	1.25527	0.000320387	FALSE	1.18076	1.30349	1.24637	1.29435
Q9QYK9.1	Calcium/calmodulin-dependent protein kinase type 1B	Pnck	38.495	13	1.2212	0.000332753	FALSE	1.19361	1.26474	1.20471	1.22283
Q3UHD9.1	Arf-GAP with GTPase, ANK repeat and PH domain-containing protein 2	Agap2; LOC105242480	124.434	40	1.20774	0.000345598	FALSE	1.2053	1.21031	1.22633	1.18942
Q9D6R2.1	Isocitrate dehydrogenase [NAD] subunit alpha, mitochondrial	Idh3a	39.613	14	1.4345	0.000346131	TRUE	1.40787	1.39502	1.67635	1.28618
Q80ZJ7.1	Sorting nexin-32	Snx32	46.618	8	1.21736	0.000347086	FALSE	1.20847	1.19949	1.20241	1.26145
Q9R0P5.3	Destrin	Dstn	18.509	17	0.827776	0.000351611	FALSE	0.838133	0.820731	0.83744	0.81511
Q8R3I2.1	Lysophospholipid acyltransferase 2	Mboat2	58.957	3	0.666633	0.000360007	TRUE	0.768228	0.634091	0.71337	0.56946
Q9CRC8.2	Leucine-rich repeat-containing protein 40	Lrrc40	68.033	31	1.22722	0.000360704	FALSE	1.17874	1.21163	1.25786	1.26268
Q02053.1	Ubiquitin-like modifier-activating enzyme 1	Uba1	117.734	37	0.806536	0.000368539	FALSE	0.839528	0.809647	0.761805	0.81723
P07309.1	Transthyretin	Ttr	15.766	5	0.800989	0.000372794	FALSE	0.847844	0.814017	0.764719	0.779786
Q9D3A8.3	Carboxyl-terminal PDZ ligand of neuronal nitric oxide synthase protein	Nos1ap	55.838	3	0.756155	0.000374314	TRUE	0.764253	0.803641	0.78747	0.676759
P47746.1	Cannabinoid receptor 1	Cnr1	52.796	2	0.760243	0.000380506	TRUE	0.709421	0.796023	0.825037	0.716525
P15208.2	Insulin receptor	Insr	155.51	5	0.707455	0.000382704	TRUE	0.764345	0.730607	0.743607	0.602987
Q923B1.2	Lariat debranching enzyme	Dbr1	62.25	5	0.759534	0.000392902	TRUE	0.796583	0.809711	0.683975	0.755145
P70404.1	Isocitrate dehydrogenase [NAD] subunit gamma 1, mitochondrial	Idh3g	42.758	9	1.40072	0.000401124	TRUE	1.37896	1.44206	1.57978	1.22518
Q6NVF9.1	Cleavage and polyadenylation specificity factor subunit 6	Cpsf6	59.116	6	0.629732	0.000403254	TRUE	0.683147	0.713573	0.644552	0.500692
P70429.2	Ena/VASP-like protein	Evl	44.31	24	1.21658	0.00040485	FALSE	1.17356	1.20753	1.25599	1.23078
P61372.1	Insulin gene enhancer protein ISL-1	Isl1	39.01	5	1.35846	0.000406208	TRUE	1.18636	1.43814	1.39055	1.43513
Q6NZJ6.1	Eukaryotic translation initiation factor 4 gamma 1	Eif4g1	175.967	60	1.25359	0.000408129	FALSE	1.18872	1.27264	1.33634	1.22153
Q9CRY7.1	Lysophospholipase D GDPD1	Gdpd1	35.844	5	0.648742	0.000419508	TRUE	0.77678	0.64103	0.656499	0.541462
Q9R0N8.2	Synaptotagmin-6	Syt6	57.167	9	1.24163	0.000419657	FALSE	1.20736	1.22286	1.21079	1.329
Q8R464.1	Cell adhesion molecule 4	Cadm4	42.697	6	0.697975	0.000421492	TRUE	0.775344	0.73518	0.703568	0.591877
Q6IRU2.3	Tropomyosin alpha-4 chain	Tpm4	28.45	12	0.771211	0.000423523	FALSE	0.803368	0.779762	0.695905	0.811751
Q9R0C8.2	Guanine nucleotide exchange factor VAV3	Vav3	97.906	6	1.22439	0.000423929	FALSE	1.21755	1.20119	1.19121	1.28996
Q9WUD1.1	STIP1 homology and U box-containing protein 1	Stub1	34.887	23	1.67322	0.000427739	TRUE	1.54472	1.87068	2.01013	1.34977
Q9QUR8.1	Semaphorin-7A	Sema7a	74.946	4	0.694525	0.000433768	TRUE	0.738774	0.71327	0.757255	0.582777
Q60780.1	Growth arrest-specific protein 7	Gas7	48.143	19	0.771248	0.000438579	FALSE	0.797534	0.839734	0.7289	0.72478
Q9QZK2.1	Breast cancer anti-estrogen resistance protein 3	Bcar3	92.205	4	1.20828	0.000438714	FALSE	1.22226	1.17401	1.19532	1.24217
Q9Z321.1	DNA topoisomerase 3-beta-1	Top3b	96.886	2	0.783313	0.000448608	FALSE	0.848534	0.739407	0.800371	0.748829
P46664.2	Adenylosuccinate synthetase isozyme 2	Adss	49.99	9	0.806485	0.000452321	FALSE	0.787958	0.779839	0.797667	0.863819
Q05CL8.2	La-related protein 7	Larp7	64.762	5	0.614522	0.000453247	TRUE	0.690574	0.720922	0.495832	0.578718
Q3UFY8.2	tRNA methyltransferase 10 homolog C	Trmt10c	48.355	5	1.30863	0.000456768	FALSE	1.32282	1.26917	1.44745	1.20672
Q61330.2	Contactin-2	Cntn2	113.146	23	0.689288	0.000456881	TRUE	0.651643	0.684464	0.821578	0.616003
Q6PCM2.1	Integrator complex subunit 6	Ints6	99.598	2	0.757587	0.000457165	TRUE	0.850548	0.757027	0.715947	0.71019
P97864.2	Caspase-7	Casp7	34.039	4	1.21535	0.000457215	FALSE	1.15897	1.23813	1.22512	1.24196
Q6P9K8.2	Caskin-1	Caskin1	150.403	55	1.2213	0.000458092	FALSE	1.18549	1.18728	1.23597	1.2789
Q8K012.2	Formin-binding protein 1-like	Fnbp1l	69.842	37	0.679831	0.000460133	TRUE	0.696739	0.809831	0.622152	0.608473
Q80U16.2	Rho family-interacting cell polarization regulator 2	Fam65b; Ripor2	118.896	16	1.24057	0.000460172	FALSE	1.19562	1.25047	1.19766	1.32296
Q6WVG3.1	BTB/POZ domain-containing protein KCTD12	Kctd12	35.87	13	0.807267	0.000462741	FALSE	0.855404	0.794203	0.816732	0.765419
Q9CQF3.1	Cleavage and polyadenylation specificity factor subunit 5	Nudt21	26.224	4	0.542916	0.000463416	TRUE	0.672905	0.613009	0.520719	0.404155
Q6DID3.1	Protein SCAF8	Scaf8	139.486	27	0.794956	0.000465297	FALSE	0.809344	0.817427	0.730928	0.826011
Q99KC8.2	von Willebrand factor A domain-containing protein 5A	Vwa5a	87.087	3	1.38758	0.000468049	TRUE	1.32885	1.39762	1.60126	1.24711
P57784.2	U2 small nuclear ribonucleoprotein A'	Snrpa1	28.34	9	0.637908	0.000468977	TRUE	0.596029	0.807834	0.575699	0.59741
Q61598.1	Rab GDP dissociation inhibitor beta	Gdi2	50.505	17	0.787996	0.000469161	FALSE	0.825343	0.769104	0.730311	0.831818
Q9R020.2	Zinc finger Ran-binding domain-containing protein 2	Zranb2	37.328	19	0.538643	0.000471935	TRUE	0.639312	0.655348	0.406168	0.494738
Q9Z204.1	Heterogeneous nuclear ribonucleoproteins C1/C2	Hnrnpc	34.364	2	1.21222	0.00047392	FALSE	1.19711	1.16679	1.24205	1.2467
Q9WUM5.4	Succinate--CoA ligase [ADP/GDP-forming] subunit alpha, mitochondrial	Suclg1	36.132	11	1.33085	0.000475293	TRUE	1.29718	1.25996	1.51358	1.2684
O54983.1	Ketimine reductase mu-crystallin	Crym	33.502	5	0.813065	0.000479309	FALSE	0.847982	0.789503	0.778311	0.838849
Q3TLH4.3	Protein PRRC2C	Prrc2c	310.703	54	0.761872	0.000483747	FALSE	0.856389	0.717394	0.752329	0.728968
Q5PR73.1	GTP-binding protein Di-Ras2	Diras2	22.484	4	0.791504	0.000492097	FALSE	0.80142	0.858055	0.754551	0.756489
Q8BFR1.1	Zinc finger CCCH-type antiviral protein 1-like	Zc3hav1l	32.81	5	1.21725	0.000497711	FALSE	1.15987	1.20811	1.25732	1.24516
Q8BHY2.1	Nucleolar complex protein 4 homolog	Noc4l	58.638	3	0.825058	0.000502725	FALSE	0.846211	0.824328	0.788189	0.842792
Q9EP69.1	Phosphatidylinositide phosphatase SAC1	Sacm1l	66.901	11	0.715766	0.000503374	TRUE	0.79207	0.676425	0.778354	0.629336
Q9D8X2.1	Coiled-coil domain-containing protein 124	Ccdc124	25.33	4	0.834403	0.000506121	FALSE	0.848057	0.851119	0.817908	0.820605
Q9Z110.2	Delta-1-pyrroline-5-carboxylate synthase	Aldh18a1	87.212	9	1.39243	0.000506636	TRUE	1.35047	1.32349	1.63608	1.28481
Q6PCZ4.1	Melanoma-associated antigen E1	Magee1	101.568	18	1.21353	0.000508227	FALSE	1.19906	1.16519	1.26248	1.2293
P48320.1	Glutamate decarboxylase 2	Gad2	65.181	4	1.23067	0.000510134	FALSE	1.28945	1.2326	1.15847	1.24706
P58771.1	Tropomyosin alpha-1 chain	Tpm1	32.661	7	0.805794	0.000511608	FALSE	0.866206	0.770799	0.788584	0.800994
P09411.4	Phosphoglycerate kinase 1	Pgk1	44.522	30	0.807482	0.000512336	FALSE	0.810302	0.798181	0.763713	0.860729
P56183.2	Ribosomal RNA processing protein 1 homolog A	Rrp1	54.743	6	0.696185	0.000512478	TRUE	0.679724	0.834549	0.649195	0.637855
Q9JKN6.2	RNA-binding protein Nova-1	Nova1	51.724	20	1.22371	0.000517255	FALSE	1.21471	1.17056	1.21904	1.29382
Q8VEE4.1	Replication protein A 70 kDa DNA-binding subunit	Rpa1	68.994	12	0.735343	0.000525315	TRUE	0.731865	0.729094	0.655291	0.835947
O55023.1	Inositol monophosphatase 1	Impa1	30.416	6	0.798491	0.000525481	FALSE	0.865867	0.766627	0.767938	0.796716
Q6A068.2	Cell division cycle 5-like protein	Cdc5l	92.133	8	0.802606	0.000527873	FALSE	0.84555	0.836646	0.767834	0.764394
Q64336.2	T-box brain protein 1	Tbr1	73.894	26	0.813303	0.000531376	FALSE	0.787212	0.806017	0.79318	0.869432
Q93092.2	Transaldolase	Taldo1	37.363	17	0.75789	0.000532999	TRUE	0.814813	0.695608	0.712713	0.81674
Q9CQI3.3	Glia maturation factor beta	Gmfb	16.712	4	0.822128	0.000540654	FALSE	0.867385	0.819382	0.795527	0.807051
Q6VNS1.1	NT-3 growth factor receptor	Ntrk3	92.701	2	0.616966	0.000548111	TRUE	0.758678	0.575157	0.660664	0.502349
Q8BWQ5.2	Serine/threonine-protein kinase DCLK3	Dclk3	88.173	3	1.18788	0.000549096	FALSE	1.20227	1.17264	1.19483	1.18148
P61208.1	ADP-ribosylation factor-like protein 4C	Arl4c	21.473	4	1.24916	0.000549891	FALSE	1.16261	1.22598	1.29293	1.31922
Q8K2Q7.1	BRO1 domain-containing protein BROX	Brox	46.172	3	0.83814	0.000550812	FALSE	0.854434	0.838465	0.815956	0.844778
Q9DC04.2	Regulator of G-protein signaling 3	Rgs3	106.153	11	1.18525	0.000554958	FALSE	1.19475	1.18318	1.18433	1.17862
Q8VD66.1	Protein ABHD4	Abhd4	38.836	7	1.20408	0.000560295	FALSE	1.20308	1.20789	1.24817	1.15892
Q9Z1R4.1	Uncharacterized protein C6orf47 homolog	D17H6S53E	31.995	2	0.826009	0.000562289	FALSE	0.832441	0.828143	0.856722	0.784922
Q9WTX2.1	Interferon-inducible double-stranded RNA-dependent protein kinase activator A	Prkra	34.349	4	1.45155	0.000563441	TRUE	1.32937	1.47309	1.73961	1.30578
Q8CBE3.1	WD repeat-containing protein 37	Wdr37	55.012	16	1.2043	0.000568518	FALSE	1.16417	1.25488	1.20395	1.19606
O08756.4	3-hydroxyacyl-CoA dehydrogenase type-2	Hsd17b10	27.402	7	1.20642	0.000570897	FALSE	1.1919	1.16432	1.25872	1.21318
Q8CAY6.2	Acetyl-CoA acetyltransferase, cytosolic	Acat2	41.271	10	0.809595	0.000571116	FALSE	0.826873	0.844071	0.817872	0.751991
Q8VDM6.1	Heterogeneous nuclear ribonucleoprotein U-like protein 1	Hnrnpul1	95.942	13	0.830806	0.000574568	FALSE	0.85404	0.846505	0.796974	0.826868
Q80UZ0.2	FYVE, RhoGEF and PH domain-containing protein 5	Fgd5	134.634	18	1.25706	0.000574843	FALSE	1.22612	1.18183	1.2614	1.36684
P97930.2	Thymidylate kinase	Dtymk	23.9	7	1.22298	0.000578361	FALSE	1.15563	1.25806	1.27428	1.20838
Q8CE50.1	Sorting nexin-30	Snx30	49.489	8	1.19425	0.000578429	FALSE	1.19523	1.21535	1.21109	1.15604
Q80XI3.2	Eukaryotic translation initiation factor 4 gamma 3	Eif4g3	174.781	70	1.23178	0.000588063	FALSE	1.16775	1.19457	1.29181	1.27752
Q80V91.2	Probable E3 ubiquitin-protein ligase DTX3	Dtx3	37.958	10	1.20227	0.000590781	FALSE	1.15581	1.22145	1.24062	1.19321
B2RRE7.1	OTU domain-containing protein 4	Otud4	122.979	8	0.797417	0.000599086	FALSE	0.850315	0.762907	0.751371	0.82898
Q99MR0.1	Actin-like protein 6B	Actl6b	46.861	15	1.19657	0.000600112	FALSE	1.15281	1.22392	1.19603	1.21495
Q6NS82.2	Reticulophagy regulator 2	Fam134a; Retreg2	57.506	2	0.639271	0.000609768	TRUE	0.772372	0.63378	0.660592	0.515667
Q5DU25.3	IQ motif and SEC7 domain-containing protein 2	Iqsec2	161.687	11	0.718654	0.000610093	TRUE	0.833314	0.705445	0.71944	0.630267
A2APV2.2	Formin-like protein 2	Fmnl2	123.024	26	0.63229	0.000614798	TRUE	0.644004	0.79549	0.58747	0.531127
Q7TNC4.1	Putative RNA-binding protein Luc7-like 2	Luc7l2	46.555	12	0.601818	0.00061916	TRUE	0.752374	0.663223	0.528328	0.497431
P51655.2	Glypican-4	Gpc4	62.546	8	0.655258	0.000619728	TRUE	0.663728	0.679939	0.772186	0.529522
Q5M8N0.1	CB1 cannabinoid receptor-interacting protein 1	Cnrip1	18.601	4	0.801716	0.00062252	FALSE	0.874541	0.77117	0.792266	0.77394
P62311.2	U6 snRNA-associated Sm-like protein LSm3	Lsm3	11.838	4	0.689484	0.000626542	TRUE	0.687069	0.828857	0.6022	0.658557
Q8K0T0.1	Reticulon-1	Rtn1	83.521	20	0.687031	0.000631618	TRUE	0.803963	0.694861	0.692269	0.576156
Q8BMC4.1	Nucleolar protein 9	2610027L16Rik; Nop9	70.003	6	0.839177	0.000631762	FALSE	0.855919	0.823282	0.821293	0.858683
Q9D0E3.1	LysM and putative peptidoglycan-binding domain-containing protein 1	Lysmd1	24.799	5	1.25279	0.000633192	FALSE	1.14428	1.31493	1.26681	1.29185
P54320.2	Elastin	Eln	71.894	4	1.20751	0.000636577	FALSE	1.16207	1.18211	1.22325	1.26398
O70503.1	Very-long-chain 3-oxoacyl-CoA reductase	Hsd17b12	34.719	5	0.514217	0.000640318	TRUE	0.720405	0.471482	0.534289	0.385454
P70663.3	SPARC-like protein 1	Sparcl1	72.243	20	1.27641	0.000641669	FALSE	1.31552	1.14569	1.34756	1.30704
Q9ERD7.1	Tubulin beta-3 chain	Tubb3	50.386	22	1.2255	0.000644278	FALSE	1.14836	1.2331	1.23294	1.29191
P97372.4	Proteasome activator complex subunit 2	Psme2; Psme2b; Psme2b-ps	27.04	6	0.821274	0.000650784	FALSE	0.876989	0.802877	0.811704	0.795915
O89023.2	Tripeptidyl-peptidase 1	Tpp1	61.304	2	1.24894	0.000653149	FALSE	1.17318	1.19843	1.31555	1.31682
Q6NZN0.2	RNA-binding protein 26	Rbm26	114.073	33	0.648638	0.000661771	TRUE	0.717531	0.769513	0.541038	0.592623
Q60751.3	Insulin-like growth factor 1 receptor	Igf1r	155.688	6	0.749713	0.000663557	TRUE	0.797917	0.789677	0.772296	0.649495
Q810A5.1	Uncharacterized protein KIAA0895-like	4931428F04Rik	53.137	22	1.23227	0.000664076	FALSE	1.16592	1.22784	1.21597	1.32448
O70492.3	Sorting nexin-3	Snx3	18.746	6	1.20217	0.000666486	FALSE	1.23359	1.14344	1.22673	1.20792
O88485.2	Cytoplasmic dynein 1 intermediate chain 1	Dync1i1	70.681	14	0.727272	0.000667709	TRUE	0.844801	0.739975	0.682612	0.655605
Q8VI24.1	DNA-binding protein SATB2	Satb2	82.508	13	0.66319	0.000672741	TRUE	0.793137	0.66982	0.543765	0.669661
P35710.2	Transcription factor SOX-5	Sox5	84.037	26	0.790348	0.000673195	FALSE	0.749593	0.777959	0.764734	0.87511
Q80UG2.3	Plexin-A4	Plxna4	212.423	22	0.647209	0.00068326	TRUE	0.696202	0.67491	0.735635	0.507607
Q8C1A5.1	Thimet oligopeptidase	Thop1	77.976	18	0.839195	0.000688822	FALSE	0.842766	0.834407	0.812654	0.867931
P18760.3	Cofilin-1	Cfl1	18.548	17	0.779263	0.000688883	FALSE	0.868697	0.734578	0.782744	0.738256
Q99PL5.2	Ribosome-binding protein 1	Rrbp1	172.776	53	1.21135	0.000691783	FALSE	1.25747	1.14142	1.23564	1.21416
Q9CYZ8.1	Single-stranded DNA-binding protein 2	Ssbp2	37.821	4	0.838124	0.00069371	FALSE	0.81367	0.851736	0.824953	0.865829
P62320.1	Small nuclear ribonucleoprotein Sm D3	Snrpd3	13.907	5	0.654573	0.000701416	TRUE	0.655804	0.822067	0.575444	0.59136
Q8C0Y0.2	Serine/threonine-protein phosphatase 4 regulatory subunit 4	Ppp4r4	99.417	3	1.24623	0.000704954	FALSE	1.20607	1.27331	1.16639	1.34189
P70202.2	Latexin	Lxn	25.476	3	0.795928	0.000716303	FALSE	0.865582	0.815309	0.753975	0.75407
Q9CWJ9.2	Bifunctional purine biosynthesis protein PURH	Atic	64.177	9	0.829537	0.000722103	FALSE	0.80309	0.858094	0.800247	0.858762
Q7TPW1.3	Nexilin	Nexn	72.064	7	1.36856	0.00072334	TRUE	1.16383	1.4649	1.38623	1.48613
Q80T69.3	Lysine-specific demethylase 9	Rsbn1	89.195	8	0.741269	0.000725397	TRUE	0.780207	0.805798	0.753876	0.636174
Q8R5J9.2	PRA1 family protein 3	Arl6ip5	21.543	2	0.559496	0.00073114	TRUE	0.746418	0.505946	0.597587	0.433938
O89053.5	Coronin-1A	Coro1a	50.957	9	0.816734	0.000734954	FALSE	0.878495	0.781235	0.814132	0.795825
Q9D882.1	Uncharacterized protein FAM241B	2010107G23Rik; Fam241b	13.11	4	0.72776	0.000737706	TRUE	0.830638	0.685972	0.767608	0.64337
Q8BHZ0.1	Protein FAM49A	Fam49a	37.319	11	0.820218	0.000739213	FALSE	0.812986	0.780805	0.812951	0.877473
P28474.3	Alcohol dehydrogenase class-3	Adh5	39.522	11	0.816015	0.000749824	FALSE	0.836212	0.808472	0.76164	0.861059
Q9D0K0.1	TBC1 domain family member 7	Tbc1d7	33.804	6	1.17791	0.000755781	FALSE	1.15332	1.19404	1.17405	1.19052
Q62445.2	Transcription factor Sp4	Sp4	81.856	11	1.29567	0.000758393	FALSE	1.14356	1.36695	1.31225	1.37426
Q8VD63.1	Testis-specific Y-encoded-like protein 4	Tspyl4	44.783	16	1.26002	0.000760231	FALSE	1.15415	1.23815	1.29473	1.36256
P58069.2	Ras GTPase-activating protein 2	Rasa2	96.34	16	1.18456	0.000764709	FALSE	1.14649	1.21454	1.19605	1.18214
Q3UHF7.1	Transcription factor HIVEP2	Hivep2	266.537	37	0.844166	0.000770062	FALSE	0.816095	0.857193	0.862406	0.841632
Q6PAL8.1	DENN domain-containing protein 5A	Dennd5a	146.56	14	1.20032	0.000770125	FALSE	1.13844	1.23975	1.19844	1.22733
Q3THS6.2	S-adenosylmethionine synthase isoform type-2	Mat2a	43.661	5	0.838728	0.000772885	FALSE	0.876872	0.837208	0.814521	0.827079
Q07231.2	Zinc finger and SCAN domain-containing protein 21	Zscan21	62.972	12	1.24988	0.000777195	FALSE	1.18369	1.17709	1.33277	1.3134
Q9CZ28.1	Vacuolar-sorting protein SNF8	Snf8	28.868	5	1.20316	0.00078012	FALSE	1.19541	1.13946	1.24227	1.23797
O08807.1	Peroxiredoxin-4	Prdx4	31.033	4	0.796419	0.000780417	FALSE	0.854482	0.793151	0.817582	0.725769
P26041.3	Moesin	Msn	67.725	10	0.84232	0.000784213	FALSE	0.845304	0.817582	0.87327	0.833608
Q9D7H3.2	RNA 3'-terminal phosphate cyclase	Rtca; Rtcd1	39.229	11	1.27494	0.000786314	FALSE	1.23796	1.17484	1.41343	1.28519
P70211.2	Netrin receptor DCC	Dcc	158.242	11	0.784407	0.000786798	FALSE	0.769309	0.821576	0.844578	0.708877
Q9R0P9.1	Ubiquitin carboxyl-terminal hydrolase isozyme L1	Uchl1	24.822	12	0.773645	0.000788135	FALSE	0.805208	0.757887	0.693911	0.846116
P28271.3	Cytoplasmic aconitate hydratase	Aco1	98.063	10	0.821098	0.000790222	FALSE	0.875277	0.793628	0.78497	0.833623
Q5M8N4.1	Epimerase family protein SDR39U1	Sdr39u1	32.974	3	1.21098	0.000791148	FALSE	1.17349	1.21796	1.28996	1.16535
P17751.4	Triosephosphate isomerase	Tpi1	32.171	11	0.801125	0.000797154	FALSE	0.855041	0.765491	0.749183	0.840157
Q80U57.2	Regulating synaptic membrane exocytosis protein 3	Rims3	32.569	18	1.22181	0.000799072	FALSE	1.18136	1.15566	1.28055	1.27438
Q05921.2	2-5A-dependent ribonuclease	Rnasel	83.223	24	1.21605	0.000799592	FALSE	1.16492	1.27747	1.16649	1.25974
Q62433.1	Protein NDRG1	Ndrg1	42.981	5	0.816862	0.000806637	FALSE	0.814178	0.757956	0.840478	0.857534
P38060.2	Hydroxymethylglutaryl-CoA lyase, mitochondrial	Hmgcl	34.217	5	1.29018	0.000814193	FALSE	1.28942	1.28256	1.43709	1.16642
Q9CR80.1	Protein FAM32A	Fam32a	13.207	3	0.766142	0.000816028	FALSE	0.800549	0.841756	0.681642	0.749622
Q9CQI7.1	U2 small nuclear ribonucleoprotein B''	Snrpb2	25.307	8	0.566125	0.000816296	TRUE	0.597291	0.766559	0.495834	0.452297
Q9CWW6.1	Peptidyl-prolyl cis-trans isomerase NIMA-interacting 4	Pin4; Gm6851; LOC105247253	13.806	5	0.715074	0.000817554	TRUE	0.682861	0.852063	0.63324	0.709846
Q8VBW6.1	NEDD8-activating enzyme E1 regulatory subunit	Nae1	60.236	5	0.801118	0.000820955	FALSE	0.869448	0.7399	0.789942	0.810662
Q80W54.2	CAAX prenyl protease 1 homolog	Zmpste24	54.699	2	0.566296	0.000828276	TRUE	0.734241	0.473746	0.646749	0.457751
Q9JMH6.3	Thioredoxin reductase 1, cytoplasmic	Txnrd1	67.042	10	0.834991	0.000830422	FALSE	0.853565	0.819744	0.799215	0.869641
Q3UYI5.2	Ral guanine nucleotide dissociation stimulator-like 3	Rgl3	77.897	2	1.28299	0.000832639	FALSE	1.24476	1.17877	1.28321	1.43432
Q61171.3	Peroxiredoxin-2	Prdx2	21.765	14	0.765103	0.000835294	FALSE	0.870495	0.753648	0.697321	0.74896
P17742.2	Peptidyl-prolyl cis-trans isomerase A	Ppia	17.96	19	0.825535	0.000835825	FALSE	0.881856	0.807731	0.789986	0.825307
Q61735.2	Leukocyte surface antigen CD47	Cd47	33.076	5	0.705716	0.000836257	TRUE	0.778056	0.756382	0.724965	0.580947
O08532.1	Voltage-dependent calcium channel subunit alpha-2/delta-1	Cacna2d1	124.551	15	0.592578	0.000837862	TRUE	0.681985	0.64942	0.645694	0.431028
A4Q9F0.1	Tubulin polyglutamylase TTLL7	Ttll7	105.434	5	1.26595	0.000847135	FALSE	1.20705	1.18383	1.40131	1.28345
Q8BZN6.3	Dedicator of cytokinesis protein 10	Dock10	245.602	5	1.28247	0.000848099	FALSE	1.15763	1.34101	1.3989	1.24302
P06745.4	Glucose-6-phosphate isomerase	Gpi1	62.727	15	0.830068	0.000849817	FALSE	0.858121	0.846118	0.778472	0.840232
Q9Z0L8.2	Gamma-glutamyl hydrolase	Ggh	35.447	6	1.21919	0.000850199	FALSE	1.13181	1.24275	1.27964	1.22693
P54254.2	Ataxin-1	Atxn1	83.742	7	1.22695	0.000850527	FALSE	1.16725	1.24166	1.18151	1.32306
Q60870.1	Receptor expression-enhancing protein 5	Reep5	21.037	4	0.581569	0.000850891	TRUE	0.782353	0.606997	0.505288	0.47655
Q8BM65.1	Neuronal tyrosine-phosphorylated phosphoinositide-3-kinase adapter 2	Nyap2	73.851	8	1.20092	0.000854834	FALSE	1.17048	1.14811	1.24041	1.24717
P08556.1	GTPase NRas	Nras	21.186	2	0.688572	0.000858546	TRUE	0.759846	0.727375	0.73091	0.556226
P55264.2	Adenosine kinase	Adk	40.123	4	0.762914	0.000858608	FALSE	0.795891	0.751134	0.673416	0.841459
Q3TYS2.2	Uncharacterized protein C17orf62 homolog	BC017643	20.908	3	0.825717	0.000871845	FALSE	0.846741	0.789538	0.872793	0.795442
Q3ZT31.3	Sorting nexin-25	Snx25	97.085	2	0.797959	0.000873329	FALSE	0.844525	0.721091	0.831613	0.798567
P10126.3	Elongation factor 1-alpha 1	Eef1a1; LOC101056619	50.082	21	1.22862	0.000875828	FALSE	1.17938	1.24204	1.17055	1.32889
Q8C9B9.4	Death-inducer obliterator 1	Dido1	247.024	55	0.80706	0.000884059	FALSE	0.838559	0.756868	0.772416	0.865436
P50396.3	Rab GDP dissociation inhibitor alpha	Gdi1	50.489	18	0.820664	0.000885244	FALSE	0.870767	0.799959	0.772631	0.842937
Q3V0C5.2	Ubiquitin carboxyl-terminal hydrolase 48	Usp48	120.554	22	1.2086	0.00089295	FALSE	1.15034	1.2763	1.17419	1.23776
O35085.3	Homeobox protein ARX	Arx	58.454	19	1.33889	0.000893023	TRUE	1.2449	1.34786	1.23192	1.55477
Q8CGV9.2	Teashirt homolog 3	Tshz3	118.552	11	0.844876	0.000900578	FALSE	0.854786	0.829963	0.819568	0.875942
Q8BMK5.1	Coiled-coil domain-containing protein 184	AI836003; Ccdc184	20.172	2	1.30667	0.000900829	FALSE	1.18388	1.22585	1.41629	1.4144
Q8K4Q7.2	Ceramide kinase	Cerk	59.805	2	1.29897	0.000904876	FALSE	1.34815	1.16453	1.25839	1.44154
Q9CU62.4	Structural maintenance of chromosomes protein 1A	Smc1a	143.146	27	0.824429	0.000906853	FALSE	0.847259	0.846746	0.764061	0.842916
Q9ER65.2	Calsyntenin-2	Clstn2	107.819	7	0.842498	0.00091024	FALSE	0.862299	0.802947	0.846801	0.859435
Q99JH7.1	Calsyntenin-3	Clstn3	105.805	6	1.23343	0.000913035	FALSE	1.12633	1.26312	1.25762	1.29354
P18572.2	Basigin	Bsg	42.418	4	0.685146	0.00092583	TRUE	0.778774	0.73969	0.691813	0.552491
Q99J36.1	THUMP domain-containing protein 1	Thumpd1	38.861	6	0.794162	0.000932707	FALSE	0.856436	0.760224	0.731252	0.835907
P84244.2	Histone H3.3	H3f3a; H3f3b	15.319	2	0.788686	0.000935028	FALSE	0.770667	0.887729	0.753463	0.750731
P21107.3	Tropomyosin alpha-3 chain	Tpm3	32.974	9	0.771304	0.000939323	FALSE	0.847111	0.685164	0.755543	0.807231
P14152.3	Malate dehydrogenase, cytoplasmic	Mdh1	36.488	14	0.812366	0.000940108	FALSE	0.860747	0.796636	0.751439	0.845575
Q2HXL6.2	ER degradation-enhancing alpha-mannosidase-like protein 3	Edem3	104.134	13	1.22469	0.000940248	FALSE	1.16045	1.17544	1.25464	1.31469
Q9QXA5.1	U6 snRNA-associated Sm-like protein LSm4	Lsm4	15.067	5	0.767968	0.000942437	FALSE	0.717886	0.866265	0.706635	0.791546
P97371.2	Proteasome activator complex subunit 1	Psme1	28.655	13	0.832002	0.000947961	FALSE	0.855894	0.868017	0.821482	0.785237
Q8CDG3.1	Deubiquitinating protein VCIP135	Vcpip1	134.418	44	1.17638	0.000972364	FALSE	1.13929	1.21162	1.18459	1.17107
Q91YR1.2	Twinfilin-1	Twf1	40.054	3	0.790071	0.000973143	FALSE	0.84367	0.845946	0.75466	0.723748
Q9CQR4.1	Acyl-coenzyme A thioesterase 13	Acot13	15.173	2	1.43971	0.000974142	TRUE	1.34554	1.43374	1.76569	1.25926
P24547.2	Inosine-5'-monophosphate dehydrogenase 2	Impdh2	55.78	7	0.794052	0.000974613	FALSE	0.846124	0.784639	0.83646	0.715645
Q9R0X4.1	Acyl-coenzyme A thioesterase 9, mitochondrial	Acot9	50.528	8	1.36037	0.000979212	TRUE	1.32768	1.31508	1.60883	1.21974
P61979.1	Heterogeneous nuclear ribonucleoprotein K	Hnrnpk	50.944	25	0.671538	0.000984693	TRUE	0.670115	0.843094	0.58017	0.620444
Q8BUY8.2	G-protein coupled receptor-associated sorting protein 2	Gprasp2	92.744	16	1.19663	0.000988536	FALSE	1.15078	1.15685	1.2304	1.25163
P47758.1	Signal recognition particle receptor subunit beta	Srprb	29.561	2	0.746903	0.000990928	TRUE	0.862066	0.704338	0.766815	0.670405
Q9CXG3.2	Peptidyl-prolyl cis-trans isomerase-like 4	Ppil4	57.195	7	0.549353	0.000991847	TRUE	0.568691	0.775467	0.431678	0.478361
Q9QXL2.2	Kinesin-like protein KIF21A	Kif21a	186.42	48	1.26753	0.000992234	FALSE	1.15463	1.22972	1.39541	1.30273
Q9R257.2	Heme-binding protein 1	Hebp1	21.053	2	1.17975	0.000996987	FALSE	1.20065	1.13627	1.21414	1.17469
Q05816.3	Fatty acid-binding protein, epidermal	Fabp5	15.127	13	0.828583	0.00100176	FALSE	0.835505	0.810361	0.787092	0.884407
Q8K268.1	ATP-binding cassette sub-family F member 3	Abcf3	79.815	29	1.18324	0.0010086	FALSE	1.14561	1.1614	1.1922	1.23569
Q8BPM0.4	Disheveled-associated activator of morphogenesis 1	Daam1	123.293	18	0.69887	0.00101038	TRUE	0.787901	0.724362	0.737706	0.56669
P70677.1	Caspase-3	Casp3	31.454	12	0.815911	0.00101139	FALSE	0.867446	0.809974	0.752325	0.838304
Q3ZK22.2	Vezatin	Vezt	87.932	2	0.636098	0.00101151	TRUE	0.827036	0.562225	0.638056	0.54086
Q922W5.1	Pyrroline-5-carboxylate reductase 1, mitochondrial	Pycr1	32.353	3	1.22112	0.00101854	FALSE	1.157	1.16378	1.28045	1.28896
Q9QUS6.2	Probable E3 ubiquitin-protein ligase MID2	Mid2	79.723	2	1.24045	0.00101938	FALSE	1.33438	1.13715	1.28087	1.2168
P54227.2	Stathmin	Stmn1	17.264	21	0.833185	0.00101951	FALSE	0.89098	0.809283	0.807705	0.827409
P70207.2	Plexin-A2	Plxna2	211.399	24	0.702031	0.00102588	TRUE	0.759862	0.78007	0.718694	0.570271
Q9CR16.3	Peptidyl-prolyl cis-trans isomerase D	Ppid	40.717	16	0.823043	0.00102615	FALSE	0.858568	0.779967	0.789709	0.867733
Q02111.1	Protein kinase C theta type	Prkcq	81.519	3	1.30114	0.0010281	FALSE	1.25912	1.15144	1.39253	1.41638
O88696.1	ATP-dependent Clp protease proteolytic subunit, mitochondrial	Clpp	29.781	3	1.29706	0.00103123	FALSE	1.16965	1.36004	1.4409	1.23135
Q9DBL1.1	Short/branched chain specific acyl-CoA dehydrogenase, mitochondrial	Acadsb	47.843	4	1.28094	0.00103347	FALSE	1.26322	1.22632	1.45532	1.19502
Q99LG4.2	Tetratricopeptide repeat protein 5	Ttc5	48.765	20	1.17365	0.00103467	FALSE	1.13388	1.17499	1.20375	1.18318
Q9D0R4.1	Probable ATP-dependent RNA helicase DDX56	Ddx56	61.174	2	0.678322	0.00103747	TRUE	0.703605	0.834031	0.576406	0.628046
P58463.2	Forkhead box protein P2	Foxp2	79.77	6	1.35638	0.0010395	TRUE	1.17268	1.31938	1.41023	1.55437
Q8VIJ6.1	Splicing factor, proline- and glutamine-rich	Sfpq	75.394	20	0.580018	0.00104638	TRUE	0.74579	0.58612	0.611063	0.423701
P07901.4	Heat shock protein HSP 90-alpha	Hsp90aa1	84.735	33	0.857754	0.00104834	FALSE	0.870283	0.867723	0.850582	0.842748
P97306.1	SH3 and cysteine-rich domain-containing protein	Stac	44.291	2	1.21184	0.00105461	FALSE	1.21991	1.12577	1.22635	1.28097
P56581.2	G/T mismatch-specific thymine DNA glycosylase	Tdg	46.849	11	1.1718	0.00105466	FALSE	1.17647	1.13318	1.17974	1.19896
P70441.3	Na(+)/H(+) exchange regulatory cofactor NHE-RF1	Slc9a3r1	38.577	7	0.809304	0.00105608	FALSE	0.840053	0.776862	0.871557	0.753943
P70414.1	Sodium/calcium exchanger 1	Slc8a1	107.967	4	0.743622	0.00105628	TRUE	0.787919	0.722287	0.836431	0.642421
Q149F3.1	Eukaryotic peptide chain release factor GTP-binding subunit ERF3B	Gspt2	69.103	4	1.20648	0.00105629	FALSE	1.1333	1.19872	1.2161	1.28293
Q60634.2	Flotillin-2	Flot2	47.009	6	0.711313	0.0010609	TRUE	0.732466	0.766944	0.783386	0.581382
Q8K0F1.1	TBC1 domain family member 23	Tbc1d23	76.377	9	1.18708	0.00106148	FALSE	1.20169	1.19615	1.12466	1.22871
Q03137.2	Ephrin type-A receptor 4	Epha4	109.744	3	0.698219	0.0010643	TRUE	0.778153	0.760599	0.712213	0.564441
P35285.2	Ras-related protein Rab-22A	Rab22a	21.788	2	0.789216	0.00106539	FALSE	0.788928	0.883167	0.770395	0.723559
Q80VM4.1	Zinc finger protein 579	Zfp579	60.754	7	0.672253	0.0010656	TRUE	0.74451	0.787721	0.638753	0.5449
Q9CYI4.2	Putative RNA-binding protein Luc7-like 1	Luc7l	43.907	8	0.626366	0.00107104	TRUE	0.755984	0.732414	0.529571	0.524955
Q91X51.3	Golgi reassembly-stacking protein 1	Gorasp1	46.853	2	1.24076	0.00107657	FALSE	1.22352	1.36247	1.14817	1.23827
P97798.1	Neogenin	Neo1	163.058	17	0.721168	0.0010812	TRUE	0.778896	0.749444	0.780495	0.593674
O89017.1	Legumain	Lgmn	49.341	5	1.19834	0.0010955	FALSE	1.15805	1.1595	1.19868	1.27971
Q9CYT6.1	Adenylyl cyclase-associated protein 2	Cap2	52.829	3	0.850382	0.00109868	FALSE	0.882938	0.842496	0.856847	0.821091
Q9D2R0.1	Acetoacetyl-CoA synthetase	Aacs	75.152	8	0.845124	0.00110811	FALSE	0.887015	0.814762	0.849134	0.83132
Q3URU2.1	Paternally-expressed gene 3 protein	Peg3	178.822	11	1.16829	0.00110817	FALSE	1.13977	1.18796	1.15374	1.19201
B9EJ86.1	Oxysterol-binding protein-related protein 8	Osbpl8	101.205	10	0.748514	0.00111074	TRUE	0.822098	0.692663	0.827096	0.666703
P45952.1	Medium-chain specific acyl-CoA dehydrogenase, mitochondrial	Acadm	46.452	7	1.30821	0.00111137	FALSE	1.30453	1.32321	1.4738	1.1503
Q5NBX1.1	Protein cordon-bleu	Cobl	143.777	29	1.19258	0.00111254	FALSE	1.19092	1.13619	1.18403	1.26263
Q8BVI4.2	Dihydropteridine reductase	Qdpr; LOC102643271	25.554	5	0.830578	0.0011126	FALSE	0.872576	0.779278	0.815825	0.857572
Q8BGH4.1	Receptor expression-enhancing protein 1	Reep1	22.27	6	0.564705	0.00111797	TRUE	0.772036	0.585513	0.533936	0.421881
O08709.3	Peroxiredoxin-6	Prdx6	24.855	7	0.743963	0.00112687	TRUE	0.82089	0.66594	0.679989	0.824685
Q8BUL6.1	Pleckstrin homology domain-containing family A member 1	Plekha1	43.344	10	1.20416	0.00112904	FALSE	1.17505	1.13688	1.23244	1.27672
Q61206.2	Platelet-activating factor acetylhydrolase IB subunit beta	Pafah1b2	25.565	7	0.807101	0.00113095	FALSE	0.839027	0.786397	0.74049	0.868668
P28667.2	MARCKS-related protein	Marcksl1	20.153	18	0.716623	0.00113426	TRUE	0.761808	0.789855	0.747862	0.586158
Q8BP67.2	60S ribosomal protein L24	Rpl24	17.768	8	0.744607	0.00113873	TRUE	0.820691	0.76673	0.776469	0.629114
Q50H33.1	BTB/POZ domain-containing protein KCTD8	Kctd8	52.735	3	1.1832	0.001139	FALSE	1.13947	1.24054	1.19568	1.16001
O88879.3	Apoptotic protease-activating factor 1	Apaf1	140.913	29	1.18651	0.00114551	FALSE	1.14402	1.1559	1.19993	1.24902
P15116.2	Cadherin-2	Cdh2	99.734	15	0.786576	0.00114637	FALSE	0.79654	0.774756	0.874858	0.708942
Q8K1A6.2	Coiled-coil and C2 domain-containing protein 1A	Cc2d1a	103.634	48	1.18726	0.00115623	FALSE	1.13681	1.18781	1.17363	1.25372
Q61335.4	B-cell receptor-associated protein 31	Bcap31	27.939	10	0.693556	0.00117082	TRUE	0.835525	0.667984	0.717855	0.577701
Q62093.4	Serine/arginine-rich splicing factor 2	Srsf2	25.461	7	0.686607	0.00118642	TRUE	0.831579	0.704735	0.67105	0.565202
Q9CQU5.1	ZW10 interactor	Zwint	28.695	17	1.23842	0.00119929	FALSE	1.21408	1.18118	1.19033	1.37764
Q9WV55.2	Vesicle-associated membrane protein-associated protein A	Vapa	27.837	13	0.666741	0.00120116	TRUE	0.833856	0.654769	0.663197	0.545428
Q9JMC3.1	DnaJ homolog subfamily A member 4	Dnaja4	44.873	9	1.18779	0.00120226	FALSE	1.14707	1.14681	1.20943	1.25053
Q8VCD6.2	Receptor expression-enhancing protein 2	Reep2	28.419	4	0.745913	0.00120741	TRUE	0.879309	0.704579	0.743197	0.672303
Q07235.2	Glia-derived nexin	Serpine2	44.179	7	1.16676	0.00121064	FALSE	1.16123	1.16495	1.20502	1.13747
Q5HZI2.1	C2 calcium-dependent domain-containing protein 4C	C2cd4c	44.587	8	1.21885	0.00121241	FALSE	1.11363	1.23415	1.27582	1.25901
Q8CB44.1	GRAM domain-containing protein 4	Gramd4	72.218	4	0.629611	0.00122217	TRUE	0.788869	0.578855	0.692932	0.497035
Q9CWV6.2	PRKR-interacting protein 1	Prkrip1	21.478	5	0.755099	0.00122511	FALSE	0.676438	0.855143	0.700565	0.802152
Q6P542.1	ATP-binding cassette sub-family F member 1	Abcf1	94.887	23	0.595457	0.0012269	TRUE	0.666931	0.779228	0.496301	0.48733
Q60987.1	Forkhead box protein G1	Foxg1	51.592	10	0.770902	0.00122847	FALSE	0.766379	0.68387	0.772357	0.87311
B9EJ80.1	PDZ domain-containing protein 8		127.66	4	0.72926	0.00123565	TRUE	0.826906	0.69025	0.793661	0.623534
Q62448.2	Eukaryotic translation initiation factor 4 gamma 2	Eif4g2	102.041	39	1.16477	0.00124511	FALSE	1.1883	1.16566	1.1777	1.12813
P37040.2	NADPH--cytochrome P450 reductase	Por	76.995	20	0.727583	0.00125435	TRUE	0.8304	0.709311	0.77645	0.612874
Q05920.1	Pyruvate carboxylase, mitochondrial	Pcx	129.602	16	1.2259	0.00125808	FALSE	1.27459	1.21929	1.29939	1.11808
P70232.2	Neural cell adhesion molecule L1-like protein	Chl1	134.99	13	0.793819	0.00125987	FALSE	0.850879	0.773953	0.845412	0.712923
Q9QWR8.2	Alpha-N-acetylgalactosaminidase	Naga	47.204	4	1.22079	0.00126178	FALSE	1.18905	1.13393	1.2562	1.31328
Q5SVR0.1	TBC1 domain family member 9B	Tbc1d9b	141.69	6	1.15856	0.00126981	FALSE	1.1453	1.16313	1.14608	1.18026
P58462.1	Forkhead box protein P1	Foxp1	78.784	15	1.20305	0.00127026	FALSE	1.21659	1.12376	1.19553	1.28104
Q8BGU5.1	Cyclin-Y	Ccny	39.37	3	0.815148	0.00127036	FALSE	0.875395	0.814615	0.834495	0.745583
Q6A058.2	Armadillo repeat-containing X-linked protein 2	Armcx2	80.985	16	1.22216	0.00127366	FALSE	1.20141	1.2009	1.15261	1.34133
Q80TY0.2	Formin-binding protein 1	Fnbp1	71.299	16	0.681904	0.00127419	TRUE	0.68726	0.844789	0.657524	0.566337
Q9CWF2.1	Tubulin beta-2B chain	Tubb2b	49.921	8	1.19184	0.00127576	FALSE	1.12522	1.243	1.16978	1.23331
Q9JHI7.1	Exosome complex component RRP45	Exosc9	48.906	3	0.829803	0.00127881	FALSE	0.899604	0.822654	0.798509	0.802689
Q9D1A2.1	Cytosolic non-specific dipeptidase	Cndp2	52.734	8	0.839316	0.00127883	FALSE	0.874845	0.831017	0.789596	0.865414
Q810U3.1	Neurofascin	Nfasc	137.889	10	0.719118	0.00128122	TRUE	0.799724	0.75986	0.749729	0.586755
Q80U12.2	Small G protein signaling modulator 2	Sgsm2	113.005	7	1.18303	0.00128241	FALSE	1.13426	1.17408	1.1757	1.25128
Q61316.1	Heat shock 70 kDa protein 4	Hspa4	94.073	36	0.849645	0.00128581	FALSE	0.873313	0.829312	0.818543	0.879025
Q9CQ80.1	Vacuolar protein-sorting-associated protein 25	Vps25	20.735	6	1.20443	0.00129491	FALSE	1.22905	1.10879	1.24648	1.23827
Q9DCN2.3	NADH-cytochrome b5 reductase 3	Cyb5r3	34.106	6	0.668657	0.00129778	TRUE	0.809734	0.659987	0.703493	0.530903
A2AGH6.1	Mediator of RNA polymerase II transcription subunit 12	Med12	244.407	8	0.812457	0.00130113	FALSE	0.901175	0.797911	0.784763	0.772291
P62307.1	Small nuclear ribonucleoprotein F	Snrpf	9.719	3	0.564437	0.00130144	TRUE	0.542652	0.818177	0.452444	0.505695
O54962.1	Barrier-to-autointegration factor	Banf1	10.096	4	1.86843	0.00131251	TRUE	1.69704	1.74322	2.81896	1.46075
Q9DCD0.3	6-phosphogluconate dehydrogenase, decarboxylating	Pgd	53.213	15	0.854868	0.00131544	FALSE	0.879762	0.820857	0.851667	0.86854
Q3TY65.1	Islet cell autoantigen 1-like protein	Ica1l	48.129	3	1.15989	0.00132122	FALSE	1.15918	1.12986	1.16916	1.18179
Q80WT0.1	Junctophilin-4	Jph4	65.96	2	0.852053	0.00132396	FALSE	0.880496	0.871334	0.836593	0.818691
Q9QUP5.1	Hyaluronan and proteoglycan link protein 1	Hapln1	40.452	3	1.22032	0.00133192	FALSE	1.25395	1.1442	1.16658	1.31499
Q9ESK9.3	RB1-inducible coiled-coil protein 1	Rb1cc1	182.234	49	1.17989	0.0013421	FALSE	1.11288	1.21549	1.20044	1.1936
Q9D8V0.1	Minor histocompatibility antigen H13	H13	41.721	2	0.726695	0.00134309	TRUE	0.836706	0.711846	0.766396	0.609093
Q91YP2.1	Neurolysin, mitochondrial	Nln	80.378	31	1.17751	0.00134698	FALSE	1.15217	1.16781	1.14764	1.24508
Q8BGT8.1	Phytanoyl-CoA hydroxylase-interacting protein-like	Phyhipl	42.314	10	1.17299	0.00134853	FALSE	1.13094	1.22727	1.1747	1.16018
P62331.2	ADP-ribosylation factor 6	Arf6	20.069	8	0.770019	0.00134939	FALSE	0.732269	0.898794	0.72668	0.735296
Q80WG5.1	Volume-regulated anion channel subunit LRRC8A	Lrrc8a	94.06	5	0.80457	0.00135515	FALSE	0.863385	0.806588	0.834548	0.721464
Q8BH66.1	Atlastin-1	Atl1	63.337	14	0.69628	0.00135873	TRUE	0.860497	0.675447	0.686177	0.588983
P12025.2	Midkine	Mdk	15.424	4	0.668646	0.00136237	TRUE	0.609905	0.872052	0.627043	0.600046
Q6PDS0.1	V-set and transmembrane domain-containing protein 2-like protein	Vstm2l	23.708	2	1.33575	0.00136345	FALSE	1.32173	1.18335	1.57226	1.29115
P35601.2	Replication factor C subunit 1	Rfc1	125.907	6	0.847931	0.00136497	FALSE	0.850089	0.860446	0.802744	0.879368
Q8BHG1.1	Nardilysin	Nrd1	132.808	14	0.83945	0.00137611	FALSE	0.897671	0.84081	0.802531	0.819803
P56395.2	Cytochrome b5	Cyb5; Cyb5a	15.232	5	0.682809	0.00138297	TRUE	0.768943	0.701138	0.754425	0.535015
Q9CXT8.1	Mitochondrial-processing peptidase subunit beta	Pmpcb	54.58	2	1.34428	0.00138876	TRUE	1.14912	1.50029	1.46393	1.29451
Q9ER58.1	Testican-2	Spock2	46.833	9	1.30151	0.00139024	FALSE	1.33935	1.11447	1.36911	1.404
Q9JLM9.1	Growth factor receptor-bound protein 14	Grb14	60.534	6	1.1802	0.00139494	FALSE	1.138	1.22793	1.1407	1.21832
P62315.1	Small nuclear ribonucleoprotein Sm D1	Snrpd1	13.273	2	0.575296	0.0013966	TRUE	0.543255	0.832616	0.471818	0.513381
Q8CCF0.3	U4/U6 small nuclear ribonucleoprotein Prp31	Prpf31	55.395	12	0.683598	0.00140106	TRUE	0.641756	0.878075	0.618555	0.626779
Q9WUK6.1	Zinc finger and BTB domain-containing protein 18	Zbtb18; Zfp238	58.348	26	0.848914	0.00140454	FALSE	0.818711	0.828646	0.855902	0.894407
P49070.2	Calcium signal-modulating cyclophilin ligand	Caml	32.522	2	0.794652	0.00140514	FALSE	0.854038	0.77927	0.843523	0.70807
C0HKG5.1	Ribonuclease T2-A	Rnaset2a; Rnaset2b	29.59	3	1.17493	0.0014112	FALSE	1.16133	1.20515	1.21857	1.12154
O70551.2	SRSF protein kinase 1	Srpk1	73.043	4	0.809827	0.0014151	FALSE	0.875666	0.838504	0.795448	0.736566
Q7TMA2.1	Zinc finger protein 503	Zfp503	62.997	5	1.2626	0.00141858	FALSE	1.18061	1.22874	1.21957	1.43756
Q920E5.1	Farnesyl pyrophosphate synthase	Fdps	40.556	12	0.816631	0.00142847	FALSE	0.899334	0.765406	0.791143	0.816723
P58252.2	Elongation factor 2	Eef2	95.253	53	0.862618	0.00142889	FALSE	0.880375	0.859315	0.837867	0.873573
Q91VT4.2	Carbonyl reductase family member 4	Cbr4	25.398	5	1.24106	0.00143242	FALSE	1.16919	1.30459	1.34847	1.15272
P48428.3	Tubulin-specific chaperone A	Tbca	12.75	4	0.825177	0.00143549	FALSE	0.870204	0.859847	0.758949	0.817119
Q91VN6.2	Probable ATP-dependent RNA helicase DDX41	Ddx41	69.775	4	0.784452	0.00143685	FALSE	0.902242	0.742367	0.767253	0.736823
P63321.1	Ras-related protein Ral-A	Rala	23.538	6	0.735303	0.00144463	TRUE	0.81497	0.754624	0.781261	0.608256
P52795.1	Ephrin-B1	Efnb1	37.835	8	0.73784	0.00144729	TRUE	0.750671	0.837001	0.765286	0.616562
Q99PT1.3	Rho GDP-dissociation inhibitor 1	Arhgdia	23.393	8	0.773623	0.0014497	FALSE	0.792374	0.740804	0.692578	0.881163
Q8BKV1.1	Glypican-2	Gpc2	63.305	7	0.750824	0.00145472	FALSE	0.817621	0.759314	0.810121	0.631693
Q9JKB1.2	Ubiquitin carboxyl-terminal hydrolase isozyme L3	Uchl3	26.135	7	0.838519	0.00145954	FALSE	0.830313	0.823556	0.801697	0.902275
B9EKR1.1	Receptor-type tyrosine-protein phosphatase zeta	Ptprz1	254.247	10	0.805609	0.00146946	FALSE	0.895091	0.798392	0.797131	0.739114
P48036.1	Annexin A5	Anxa5	35.73	7	0.834479	0.00147231	FALSE	0.88856	0.811291	0.785381	0.856791
Q9ESL4.1	Mitogen-activated protein kinase kinase kinase 20	B230120H23Rik; Zak; Map3k20	91.662	5	1.16372	0.00147469	FALSE	1.12579	1.15467	1.1705	1.2044
Q62210.1	Baculoviral IAP repeat-containing protein 2	Birc2	69.631	7	1.16693	0.00147818	FALSE	1.13491	1.15792	1.15571	1.22159
P14824.3	Annexin A6	Anxa6	75.837	11	0.781066	0.00147847	FALSE	0.885654	0.755801	0.792632	0.70157
Q9CPU0.3	Lactoylglutathione lyase	Glo1	20.796	7	0.796955	0.00148077	FALSE	0.821044	0.758507	0.730545	0.886302
Q8VCK3.1	Tubulin gamma-2 chain	Tubg2	51.09	3	1.24478	0.00148339	FALSE	1.38549	1.20522	1.25478	1.14525
Q5XG69.3	Soluble lamin-associated protein of 75 kDa	Fam169a	73.195	3	1.18405	0.00148679	FALSE	1.13726	1.21695	1.13969	1.24513
O70566.2	Protein diaphanous homolog 2	Diap2; Diaph2	124.792	11	1.17422	0.00149001	FALSE	1.12806	1.14446	1.21187	1.21501
P52734.2	FYVE, RhoGEF and PH domain-containing protein 1	Fgd1	106.298	25	1.18412	0.00149087	FALSE	1.16686	1.11676	1.23237	1.22417
Q8VDZ4.1	Palmitoyltransferase ZDHHC5	Zdhhc5	77.452	2	0.740786	0.00149408	TRUE	0.817561	0.80847	0.734924	0.62172
P63260.1	Actin, cytoplasmic 2	Actg1	41.766	4	0.797452	0.00150111	FALSE	0.854476	0.756794	0.726094	0.861052
Q9D819.1	Inorganic pyrophosphatase	Ppa1	32.646	10	0.830258	0.00150149	FALSE	0.842654	0.814238	0.775483	0.893052
Q61189.1	Methylosome subunit pICln	Clns1a	26.005	2	0.851146	0.00150506	FALSE	0.84538	0.874389	0.806761	0.879743
Q6PHZ2.1	Calcium/calmodulin-dependent protein kinase type II subunit delta	Camk2d	56.334	8	1.22614	0.00151372	FALSE	1.32001	1.249	1.23378	1.1111
Q9CQM5.1	Thioredoxin domain-containing protein 17	Txndc17	14.006	2	0.776518	0.00151722	FALSE	0.858494	0.760816	0.678812	0.819455
P09055.1	Integrin beta-1	Itgb1	88.173	11	0.73813	0.00151771	TRUE	0.775457	0.832495	0.748665	0.614209
O88587.2	Catechol O-methyltransferase	Comt	29.467	2	0.827446	0.00151915	FALSE	0.817851	0.760564	0.869491	0.866348
Q9JIG8.1	PRA1 family protein 2	Praf2	19.466	3	0.650999	0.00152559	TRUE	0.759888	0.67304	0.715473	0.488817
Q6PGH0.1	Ubiquitin domain-containing protein 2	Ubtd2	26.128	5	0.753118	0.0015298	FALSE	0.774795	0.830848	0.790293	0.63252
Q8R409.1	Protein HEXIM1	Hexim1	40.219	3	0.760987	0.00153307	FALSE	0.817035	0.803489	0.642311	0.796042
Q80SZ7.2	Guanine nucleotide-binding protein G(I)/G(S)/G(O) subunit gamma-5	Gng5; Gm15776; Gng5-ps; LOC100048410; LOC102641276	7.314	4	0.642141	0.00153431	TRUE	0.625602	0.822563	0.65889	0.501056
P46638.3	Ras-related protein Rab-11B	Rab11b	24.474	12	0.752827	0.00153561	FALSE	0.86616	0.784337	0.723486	0.653406
Q6NZL0.2	Protein SOGA3	6330407J23Rik; Soga3	103.416	40	0.784794	0.00153639	FALSE	0.873702	0.763016	0.815777	0.697534
Q8QZV4.1	Serine/threonine-protein kinase 32C	Stk32c	55.227	3	1.26146	0.00154076	FALSE	1.22502	1.12916	1.38339	1.32733
Q80Y20.1	Alkylated DNA repair protein alkB homolog 8	Alkbh8	74.72	24	1.17495	0.00154351	FALSE	1.12936	1.22855	1.14279	1.20172
Q8R373.1	CXADR-like membrane protein	Clmp	41.189	2	0.537369	0.00154469	TRUE	0.694546	0.558573	0.613035	0.34834
P61375.1	LIM/homeobox protein Lhx5	Lhx5	44.359	2	1.21781	0.00154642	FALSE	1.15032	1.18608	1.3414	1.19791
Q91YM2.3	Rho GTPase-activating protein 35	Grlf1; Arhgap35	170.285	58	1.15595	0.0015479	FALSE	1.13021	1.14221	1.18415	1.16795
Q9CWE0.1	Mitochondrial fission regulator 1-like	Fam54b; Mtfr1l	31.706	7	1.23394	0.00157552	FALSE	1.24271	1.29885	1.10404	1.30103
Q8BLM0.1	Krueppel-like factor 8	Klf8	38.82	3	1.20415	0.00157606	FALSE	1.18803	1.11697	1.23056	1.2909
Q8R0A7.1	Uncharacterized protein KIAA0513	6430548M08Rik	46.289	12	1.15447	0.00158239	FALSE	1.12128	1.17396	1.16109	1.16232
Q8C878.2	NEDD8-activating enzyme E1 catalytic subunit	Uba3	51.704	5	0.857906	0.00158346	FALSE	0.90069	0.846477	0.837172	0.848797
A2A8Z1.1	Oxysterol-binding protein-related protein 9	Osbpl9	83.057	6	0.82614	0.00158538	FALSE	0.797846	0.82996	0.90265	0.779672
Q8BLJ3.1	PI-PLC X domain-containing protein 3	Plcxd3	36.29	5	1.17685	0.00158544	FALSE	1.11805	1.23345	1.20023	1.15893
Q8K4X7.1	1-acyl-sn-glycerol-3-phosphate acyltransferase delta	Agpat4	43.781	4	0.844567	0.0015924	FALSE	0.880538	0.849998	0.862328	0.788902
P27671.2	Ras-specific guanine nucleotide-releasing factor 1	Rasgrf1	144.011	4	1.17492	0.00159431	FALSE	1.20061	1.17047	1.11131	1.22016
Q69ZA1.3	Cyclin-dependent kinase 13	Cdk13	164.452	5	0.806584	0.00159637	FALSE	0.901315	0.790767	0.798898	0.743136
Q8BNE1.1	TRPM8 channel-associated factor 1	Fam115a; Tcaf1	102.67	26	1.1669	0.00159923	FALSE	1.17399	1.12721	1.14765	1.22067
P62751.1	60S ribosomal protein L23a	Rpl23a	17.684	5	0.592261	0.00160736	TRUE	0.723367	0.730045	0.525995	0.44318
Q91VX2.1	Ubiquitin-associated protein 2	Ubap2	117.894	16	0.848495	0.00161174	FALSE	0.826725	0.85503	0.815008	0.900341
Q06219.1	Nuclear receptor subfamily 4 group A member 2	Nr4a2	66.55	3	0.816045	0.00161175	FALSE	0.833714	0.733633	0.842935	0.862942
Q3U2I3.2	FTS and Hook-interacting protein	Fam160a2	106.474	21	1.17643	0.00161745	FALSE	1.12268	1.14855	1.23008	1.2078
Q8BK67.1	Protein RCC2	Rcc2	55.948	24	0.742119	0.00161859	FALSE	0.702968	0.889262	0.657965	0.737491
Q2MHN3.1	Zinc finger homeobox protein 2		273.313	6	1.25814	0.00161877	FALSE	1.11928	1.2638	1.27012	1.39483
Q52KG5.2	Kinesin-like protein KIF26A	Kif26a	196.191	2	0.855615	0.0016192	FALSE	0.843891	0.822571	0.873075	0.890789
Q9QYF1.2	Retinol dehydrogenase 11	Rdh11	35.125	5	0.650335	0.00162422	TRUE	0.813306	0.649132	0.675666	0.501141
Q8BQS4.2	Protein FAM102B	Fam102b	36.491	8	1.16168	0.00162441	FALSE	1.12402	1.15599	1.15982	1.20871
Q9Z2N8.2	Actin-like protein 6A	Actl6a	47.417	3	0.766982	0.001629	FALSE	0.815684	0.865244	0.67942	0.721398
O55091.2	Protein IMPACT	Impact	36.253	10	1.18281	0.00163543	FALSE	1.13521	1.16843	1.16494	1.2671
Q8R418.3	Endoribonuclease Dicer	Dicer1	216.683	4	1.16953	0.00164748	FALSE	1.16569	1.11181	1.2157	1.18674
Q0PMG2.2	MAM domain-containing glycosylphosphatidylinositol anchor protein 1	Mdga1	104.052	4	0.791514	0.00164983	FALSE	0.836481	0.803196	0.844521	0.691635
Q80YD1.1	ATP-dependent RNA helicase SUPV3L1, mitochondrial	Supv3l1	86.95	4	1.3176	0.00165419	FALSE	1.34122	1.19783	1.5431	1.21709
Q8K212.2	Phosphofurin acidic cluster sorting protein 1	Pacs1	104.764	28	1.15052	0.00165473	FALSE	1.14489	1.16847	1.16194	1.12739
Q02526.2	Zinc finger protein 41	Zfp41	22.71	4	0.562511	0.00165767	TRUE	0.596431	0.809021	0.470343	0.441556
P48722.2	Heat shock 70 kDa protein 4L	Hspa4l	94.322	7	0.868895	0.00166125	FALSE	0.867918	0.850652	0.871113	0.886341
P62984.2	Ubiquitin-60S ribosomal protein L40	Uba52; Gm11808	14.719	2	0.72128	0.00168063	TRUE	0.849704	0.685347	0.769542	0.605072
Q8BHX1.2	HAUS augmin-like complex subunit 1	Haus1	31.359	6	1.175	0.00168485	FALSE	1.11603	1.17001	1.1774	1.23975
Q61329.1	Zinc finger homeobox protein 3	Zfhx3	406.315	5	1.22572	0.00169228	FALSE	1.15229	1.36546	1.19502	1.19342
Q62189.3	U1 small nuclear ribonucleoprotein A	Snrpa	31.814	5	1.17603	0.00169246	FALSE	1.13233	1.13239	1.22527	1.21691
Q9ERE7.1	LRP chaperone MESD	Mesdc2; Mesd	25.191	4	0.831421	0.00169467	FALSE	0.862995	0.777791	0.888029	0.801439
Q9CZC8.1	Secernin-1	Scrn1	46.297	12	0.804371	0.00169929	FALSE	0.895985	0.785657	0.732041	0.812398
Q02248.1	Catenin beta-1	Ctnnb1	85.416	25	0.707429	0.00170786	TRUE	0.754904	0.683636	0.83809	0.57918
Q9CZR8.1	Elongation factor Ts, mitochondrial	Tsfm	35.312	4	1.22348	0.00171511	FALSE	1.18093	1.20349	1.36297	1.15771
Q11136.3	Xaa-Pro dipeptidase	Pepd	54.993	4	0.801936	0.00172239	FALSE	0.775205	0.886354	0.724688	0.830715
Q497V5.2	S1 RNA-binding domain-containing protein 1	Srbd1	114.02	4	0.859716	0.00172386	FALSE	0.873108	0.868874	0.817946	0.881149
Q91VE0.1	Long-chain fatty acid transport protein 4	Slc27a4	72.272	8	0.68027	0.00173047	TRUE	0.843502	0.651712	0.709621	0.549515
P55288.1	Cadherin-11	Cdh11	88.058	5	0.820001	0.00173646	FALSE	0.785961	0.797928	0.913284	0.78915
Q9EQT6.1	Synaptotagmin-13	Syt13	46.84	3	1.22134	0.00174158	FALSE	1.13927	1.18254	1.2214	1.35097
Q8VE98.1	CD276 antigen	Cd276	33.98	2	0.738631	0.00174649	TRUE	0.793371	0.756301	0.816589	0.606905
P47915.2	60S ribosomal protein L29	Rpl29; Gm8210	17.576	4	0.466401	0.00174866	TRUE	0.657244	0.625757	0.36099	0.318603
Q9R1V7.1	Disintegrin and metalloproteinase domain-containing protein 23	Adam23	91.488	3	1.17522	0.00175093	FALSE	1.2302	1.20964	1.14763	1.11988
Q810A3.1	Tetratricopeptide repeat protein 9C	Ttc9c	19.985	4	1.20914	0.00175197	FALSE	1.10094	1.21101	1.26045	1.27254
Q8BM13.2	Noelin-2	Olfm2	50.688	2	1.21361	0.00175443	FALSE	1.19831	1.10496	1.28735	1.26875
Q60899.1	ELAV-like protein 2	Elavl2	39.552	2	1.74217	0.00176229	TRUE	2.00639	1.40369	2.3667	1.37944
Q8CCK0.3	Core histone macro-H2A.2	H2afy2	40.067	3	0.641708	0.00178156	TRUE	0.615148	0.868611	0.531697	0.597129
Q8C0E2.1	Vacuolar protein sorting-associated protein 26B	Vps26b	39.1	9	0.83507	0.00178621	FALSE	0.885676	0.853409	0.836325	0.769166
Q9WUU8.1	TNFAIP3-interacting protein 1	Tnip1	73.005	7	1.17867	0.00179966	FALSE	1.09993	1.22013	1.18795	1.21067
Q8BMJ3.3	Eukaryotic translation initiation factor 1A, X-chromosomal	Eif1ax	16.45	8	0.585852	0.00180298	TRUE	0.686482	0.771169	0.447726	0.496894
P32067.1	Lupus La protein homolog	Ssb	47.727	21	0.564559	0.00180402	TRUE	0.735544	0.699785	0.442252	0.446188
Q9Z329.4	Inositol 1,4,5-trisphosphate receptor type 2	Itpr2	307.278	2	0.778871	0.00180683	FALSE	0.852601	0.667369	0.796263	0.818158
P24288.2	Branched-chain-amino-acid aminotransferase, cytosolic	Bcat1	42.764	4	0.826872	0.00180758	FALSE	0.819026	0.794724	0.787884	0.91206
Q8BX57.2	PX domain-containing protein kinase-like protein	Pxk	65.19	9	1.17289	0.00181359	FALSE	1.13758	1.12814	1.23832	1.19074
Q8BTH8.2	Casein kinase I isoform gamma-1	Csnk1g1	52.711	3	0.839976	0.00181526	FALSE	0.866859	0.850108	0.873305	0.774861
Q9ERQ3.1	Zinc finger protein 704	Zfp704	61.113	7	1.19124	0.0018202	FALSE	1.17998	1.18542	1.12064	1.28515
P70188.1	Kinesin-associated protein 3	Kifap3	91.233	46	1.19603	0.0018289	FALSE	1.15446	1.21139	1.13116	1.29352
P62317.1	Small nuclear ribonucleoprotein Sm D2	Snrpd2	13.518	11	0.612215	0.00183805	TRUE	0.612257	0.8551	0.508939	0.527673
Q9QYB2.1	Dachshund homolog 1	Dach1	77.923	10	1.22331	0.0018441	FALSE	1.12861	1.28045	1.16873	1.32599
Q9CQ21.1	Malignant T-cell-amplified sequence 2	Mcts2	20.424	2	1.15241	0.00184616	FALSE	1.11417	1.17662	1.16208	1.16062
P17095.4	High mobility group protein HMG-I/HMG-Y	Hmga1; Hmga1-rs1; Hmga1b	11.607	2	0.746193	0.00184631	FALSE	0.754369	0.888405	0.708973	0.652959
Q9JIF0.1	Protein arginine N-methyltransferase 1	Prmt1	42.408	11	0.819248	0.00186267	FALSE	0.823501	0.907421	0.788645	0.764388
Q6ZPL9.2	ATP-dependent RNA helicase DDX55	Ddx55	68.421	7	0.70308	0.00186389	TRUE	0.65586	0.890281	0.611217	0.685186
P21661.1	Neuroendocrine convertase 2	Pcsk2	70.741	3	1.1927	0.00188052	FALSE	1.18938	1.10316	1.21837	1.2665
Q8VEK3.1	Heterogeneous nuclear ribonucleoprotein U	Hnrnpu	87.863	31	0.659524	0.00189136	TRUE	0.810834	0.749958	0.580735	0.535699
Q6PEE2.2	CBP80/20-dependent translation initiation factor	Ctif	67.788	24	0.848521	0.0019028	FALSE	0.894679	0.871314	0.828887	0.80219
O55022.4	Membrane-associated progesterone receptor component 1	Pgrmc1	21.681	11	0.660113	0.00190563	TRUE	0.835194	0.627543	0.697488	0.519324
P35803.2	Neuronal membrane glycoprotein M6-b	Gpm6b	36.186	8	0.585427	0.00191435	TRUE	0.710975	0.661322	0.62755	0.398243
Q6ZQB6.3	Inositol hexakisphosphate and diphosphoinositol-pentakisphosphate kinase 2	Ppip5k2	128.345	19	1.20155	0.00191951	FALSE	1.11203	1.22214	1.18217	1.29749
Q9DAW6.1	U4/U6 small nuclear ribonucleoprotein Prp4	Prpf4	58.333	4	0.839872	0.00192908	FALSE	0.802368	0.913458	0.832761	0.815149
P53798.2	Squalene synthase	Fdft1	48.123	3	0.810674	0.00193231	FALSE	0.86539	0.777566	0.873457	0.737319
Q6ZWM4.3	U6 snRNA-associated Sm-like protein LSm8	Naa38; Lsm8	10.396	3	0.708925	0.00194187	TRUE	0.764349	0.834593	0.575307	0.689228
Q9Z1J3.3	Cysteine desulfurase, mitochondrial	Nfs1	50.538	5	1.21544	0.00194828	FALSE	1.27458	1.18724	1.3004	1.10722
Q61361.2	Brevican core protein	Bcan	95.755	16	1.2368	0.00194847	FALSE	1.25475	1.09551	1.33105	1.27899
Q8R016.1	Bleomycin hydrolase	Blmh	52.477	13	0.807787	0.00194858	FALSE	0.881088	0.841807	0.793778	0.723342
Q3UMU9.1	Hepatoma-derived growth factor-related protein 2	Hdgfrp2; Hdgfl2	74.246	26	0.611473	0.00196531	TRUE	0.706073	0.775303	0.452764	0.56396
Q9CYP7.1	Sestrin-3	Sesn3	56.984	2	1.16584	0.00197037	FALSE	1.14136	1.22038	1.18613	1.11669
Q5SSL4.1	Active breakpoint cluster region-related protein	Abr	97.605	27	1.1578	0.00198861	FALSE	1.11331	1.14748	1.16717	1.20514
Q4VAA2.2	Protein CDV3	Cdv3	29.711	13	0.874519	0.00199218	FALSE	0.878686	0.866965	0.862967	0.889814
P54763.3	Ephrin type-B receptor 2	Ephb2	109.828	13	0.779555	0.00200129	FALSE	0.795129	0.862072	0.804917	0.669135
Q7TN29.1	Stromal membrane-associated protein 2	Smap2	46.547	13	1.17242	0.00200188	FALSE	1.12236	1.14065	1.18697	1.24392
Q11011.2	Puromycin-sensitive aminopeptidase	Npepps	103.26	24	0.839119	0.00200312	FALSE	0.90522	0.828229	0.783886	0.843576
P51880.2	Fatty acid-binding protein, brain	Fabp7	14.883	8	0.832085	0.00201165	FALSE	0.829788	0.864368	0.75915	0.880114
O35621.1	Phosphomannomutase 1	Pmm1	29.756	11	1.14293	0.0020155	FALSE	1.15475	1.12046	1.1488	1.14818
Q32NY4.2	Metal transporter CNNM3	Cnnm3	76.232	3	0.735101	0.00201807	TRUE	0.812072	0.75155	0.802616	0.597697
Q9D684.3	Ras and Rab interactor 2	Rin2	101.494	2	1.18449	0.00202293	FALSE	1.13695	1.25139	1.12433	1.23373
P63038.1	60 kDa heat shock protein, mitochondrial	Hspd1	60.917	24	1.4095	0.00202465	TRUE	1.40661	1.33236	1.75926	1.19711
Q8BNA6.2	Protocadherin Fat 3	Fat3	501.698	11	0.846487	0.00203083	FALSE	0.810081	0.812727	0.904956	0.861947
O08997.1	Copper transport protein ATOX1	Atox1	7.334	2	0.835179	0.00205972	FALSE	0.860727	0.857053	0.758505	0.866837
Q3ULZ2.3	FH2 domain-containing protein 1	Fhdc1	125.29	8	1.19475	0.00206565	FALSE	1.12613	1.25239	1.13901	1.26807
Q01853.4	Transitional endoplasmic reticulum ATPase	Vcp	89.266	45	0.801291	0.00206603	FALSE	0.883834	0.807627	0.815817	0.707844
Q9CZU3.1	Exosome RNA helicase MTR4	Skiv2l2	117.561	8	0.837595	0.00207282	FALSE	0.875372	0.868251	0.765414	0.846473
P51859.2	Hepatoma-derived growth factor	Hdgf	26.253	13	0.83163	0.00207811	FALSE	0.832608	0.861493	0.756626	0.881349
Q8CCI5.1	RING1 and YY1-binding protein	Rybp	24.761	8	1.24219	0.00208349	FALSE	1.19954	1.14524	1.22869	1.409
P62881.1	Guanine nucleotide-binding protein subunit beta-5	Gnb5	43.537	7	1.15339	0.00208567	FALSE	1.17668	1.12091	1.19078	1.12722
Q9CY58.2	Plasminogen activator inhibitor 1 RNA-binding protein	Serbp1	44.687	14	0.729467	0.00208662	TRUE	0.879937	0.746863	0.69829	0.617183
Q9CZN7.1	Serine hydroxymethyltransferase, mitochondrial		55.724	8	1.31498	0.0020891	FALSE	1.37056	1.21841	1.53557	1.16635
Q9DB32.1	Hydroxyacylglutathione hydrolase-like protein	Haghl	31.47	6	1.17711	0.00209111	FALSE	1.19191	1.19432	1.22965	1.09442
Q91ZD4.3	Vang-like protein 2	Vangl2	59.733	5	0.760036	0.00209516	FALSE	0.815052	0.72881	0.862299	0.651299
Q8C7R4.1	Ubiquitin-like modifier-activating enzyme 6	Uba6	117.891	7	0.871625	0.00209977	FALSE	0.869765	0.898002	0.849056	0.86976
Q6PD03.1	Serine/threonine-protein phosphatase 2A 56 kDa regulatory subunit alpha isoform	Ppp2r5a	56.311	3	0.843506	0.00210198	FALSE	0.87969	0.811831	0.891503	0.796733
Q61164.2	Transcriptional repressor CTCF	Ctcf	83.692	12	0.724367	0.00210247	TRUE	0.810207	0.83598	0.611752	0.664319
Q8C0J6.2	Ankyrin repeat domain-containing protein SOWAHC	Sowahc	54.905	12	1.17453	0.00210483	FALSE	1.10106	1.19922	1.16627	1.23549
Q61771.1	Kinesin-like protein KIF3B	Kif3b	85.236	44	1.20077	0.00210967	FALSE	1.15941	1.22015	1.12339	1.30819
P84104.1	Serine/arginine-rich splicing factor 3	Srsf3	19.318	3	0.57718	0.00212826	TRUE	0.655877	0.797313	0.486265	0.436709
P04925.2	Major prion protein	Prnp	27.96	5	0.679269	0.00212862	TRUE	0.74482	0.797439	0.689736	0.51958
P18828.1	Syndecan-1	Sdc1	32.884	2	0.705253	0.00213118	TRUE	0.782407	0.782147	0.732992	0.551243
P97412.1	Lysosomal-trafficking regulator	Lyst	425.018	4	1.16813	0.00213494	FALSE	1.10661	1.22949	1.18584	1.15264
P32921.2	Tryptophan--tRNA ligase, cytoplasmic	Wars	54.323	16	0.861555	0.00213536	FALSE	0.864623	0.865554	0.819203	0.898792
P54822.2	Adenylosuccinate lyase	Adsl	54.831	6	0.872337	0.00215275	FALSE	0.842744	0.885995	0.879847	0.881576
Q80TQ2.2	Ubiquitin carboxyl-terminal hydrolase CYLD	Cyld	106.517	6	1.20008	0.00216277	FALSE	1.14106	1.28962	1.12642	1.25055
Q6PFQ7.1	Ras GTPase-activating protein 4	Rasa4	90.004	5	1.27846	0.00216881	FALSE	1.10364	1.42251	1.28163	1.32891
P47791.3	Glutathione reductase, mitochondrial	Gsr	53.629	3	0.871884	0.00217033	FALSE	0.880491	0.857012	0.852352	0.897884
P35802.1	Neuronal membrane glycoprotein M6-a	Gpm6a	31.128	15	0.640779	0.00217094	TRUE	0.759467	0.677815	0.70627	0.463619
Q8CHE4.2	PH domain leucine-rich repeat-containing protein phosphatase 1	Phlpp1	182.252	2	1.15968	0.00217189	FALSE	1.15756	1.142	1.11949	1.22195
O88842.1	FYVE, RhoGEF and PH domain-containing protein 3	Fgd3	80.573	3	1.19174	0.00218245	FALSE	1.14617	1.28455	1.11854	1.22466
Q8K1C9.3	Leucine-rich repeat-containing protein 41	Lrrc41	88.124	21	1.14779	0.00220892	FALSE	1.11422	1.14259	1.14892	1.18663
Q04447.1	Creatine kinase B-type	Ckb	42.686	18	0.846609	0.00220922	FALSE	0.857494	0.864971	0.781489	0.886343
Q9CZV8.3	F-box/LRR-repeat protein 20	Fbxl20	48.365	5	0.729783	0.00221061	TRUE	0.810787	0.797608	0.747266	0.586478
Q62077.2	1-phosphatidylinositol 4,5-bisphosphate phosphodiesterase gamma-1	Plcg1	149.573	8	0.874162	0.00222868	FALSE	0.861545	0.898724	0.87906	0.858094
Q7TQ95.1	Endoplasmic reticulum junction formation protein lunapark	Lnp; Lnpk	47.47	7	0.717905	0.00223497	TRUE	0.863972	0.683431	0.759312	0.593057
Q05D44.2	Eukaryotic translation initiation factor 5B	Eif5b	137.532	33	0.529804	0.002235	TRUE	0.533757	0.828321	0.389387	0.457712
P35441.1	Thrombospondin-1	Thbs1	129.564	3	1.27109	0.0022382	FALSE	1.20492	1.12532	1.36536	1.40675
Q6PGN3.1	Serine/threonine-protein kinase DCLK2	Dclk2	82.927	58	1.19059	0.00224186	FALSE	1.14428	1.15921	1.16018	1.30562
Q9QZ04.2	MAGE-like protein 2	Magel2	137.9	4	1.3039	0.00224498	FALSE	1.09154	1.37589	1.34622	1.43098
Q61656.2	Probable ATP-dependent RNA helicase DDX5	Ddx5	69.247	20	0.795802	0.00224923	FALSE	0.908488	0.809484	0.748243	0.729011
Q8BKG3.1	Inactive tyrosine-protein kinase 7	Ptk7	117.457	3	0.83876	0.00224998	FALSE	0.825178	0.876826	0.884677	0.772785
Q62188.1	Dihydropyrimidinase-related protein 3	Dpysl3	61.897	30	0.859755	0.00225298	FALSE	0.879448	0.883055	0.870951	0.807779
Q9JHU3.1	Cyclin-dependent kinase 20	Cdk20	38.355	7	1.16408	0.00226491	FALSE	1.10545	1.14311	1.19714	1.21296
Q9Z1B3.2	1-phosphatidylinositol 4,5-bisphosphate phosphodiesterase beta-1	Plcb1	138.309	30	0.794614	0.00228665	FALSE	0.846601	0.883928	0.739783	0.720282
Q9QYR6.2	Microtubule-associated protein 1A	Map1a; Mtap1a	299.957	121	1.24045	0.00229195	FALSE	1.2222	1.10693	1.37867	1.26939
Q6PFX9.1	Tankyrase-1	Tnks	140.856	8	0.665719	0.0022987	TRUE	0.608455	0.899226	0.578249	0.621208
Q8K297.2	Procollagen galactosyltransferase 1	Glt25d1; Colgalt1	71.015	12	1.34417	0.00230291	FALSE	1.14472	1.24913	1.48899	1.53295
Q3UHD3.1	Microtubule-associated tumor suppressor candidate 2 homolog	Mtus2	147.266	37	1.17062	0.0023052	FALSE	1.13637	1.15767	1.13492	1.25778
Q61151.3	Serine/threonine-protein phosphatase 2A 56 kDa regulatory subunit epsilon isoform	Ppp2r5e	54.679	11	0.827178	0.00230772	FALSE	0.896874	0.818894	0.84788	0.751952
P00493.3	Hypoxanthine-guanine phosphoribosyltransferase	Hprt	24.555	3	0.856199	0.00231091	FALSE	0.901784	0.81396	0.875612	0.836751
Q80UY2.1	E3 ubiquitin-protein ligase KCMF1	Kcmf1	41.765	3	0.679014	0.00231446	TRUE	0.646304	0.847924	0.722441	0.537378
Q8VE97.1	Serine/arginine-rich splicing factor 4	Srsf4	55.947	3	0.65271	0.00232379	TRUE	0.737593	0.8239	0.584278	0.514305
Q8VDN2.1	Sodium/potassium-transporting ATPase subunit alpha-1	Atp1a1	112.91	19	0.743676	0.0023238	FALSE	0.834774	0.804134	0.748093	0.609156
Q924K8.1	Metastasis-associated protein MTA3	Mta3	67.035	7	0.842879	0.00232705	FALSE	0.889656	0.797014	0.803505	0.885326
Q8BVL3.2	Sorting nexin-17	Snx17	52.764	7	1.15132	0.00233459	FALSE	1.1008	1.17518	1.15091	1.18127
Q6PHN9.1	Ras-related protein Rab-35	Rab35	23.011	8	0.696753	0.00233883	TRUE	0.779465	0.829003	0.651399	0.559781
Q3TEA8.1	Heterochromatin protein 1-binding protein 3	Hp1bp3	60.829	26	0.56819	0.00234206	TRUE	0.586198	0.819903	0.534399	0.405836
Q3TVW5.2	Trichoplein keratin filament-binding protein	Tchp	60.605	2	1.17656	0.00234207	FALSE	1.16778	1.11554	1.15954	1.26737
G5E829.1	Plasma membrane calcium-transporting ATPase 1	Atp2b1	134.662	21	0.663124	0.00234215	TRUE	0.809743	0.734027	0.646342	0.503346
P63001.1	Ras-related C3 botulinum toxin substrate 1	Rac1	21.436	7	0.646585	0.00234221	TRUE	0.746519	0.792114	0.604742	0.48861
Q99MD9.2	Nuclear autoantigenic sperm protein	Nasp	83.903	27	0.773896	0.0023426	FALSE	0.827744	0.736519	0.673028	0.874116
Q8CJ26.1	Death domain-containing membrane protein NRADD	Nradd	24.711	4	0.83013	0.00234398	FALSE	0.865855	0.879753	0.831664	0.748462
Q91V12.2	Cytosolic acyl coenzyme A thioester hydrolase	Acot7	42.51	11	0.849208	0.00234933	FALSE	0.903393	0.844953	0.792067	0.860014
P30416.5	Peptidyl-prolyl cis-trans isomerase FKBP4	Fkbp4	51.54	23	0.858735	0.00235203	FALSE	0.874486	0.832207	0.82428	0.906576
Q9JHS4.2	ATP-dependent Clp protease ATP-binding subunit clpX-like, mitochondrial	Clpx	69.186	5	1.17803	0.00236515	FALSE	1.24272	1.16767	1.21212	1.09525
Q9JJZ2.1	Tubulin alpha-8 chain	Tuba8	50.02	3	1.28386	0.00236655	FALSE	1.14151	1.31646	1.21745	1.4861
Q80YY7.3	Zinc finger protein 618	Zfp618	104.8	3	1.24312	0.00237897	FALSE	1.24727	1.11102	1.24133	1.38921
E9PVA8.1	eIF-2-alpha kinase activator GCN1	Gcn1l1	292.834	98	1.15076	0.00238369	FALSE	1.16835	1.10918	1.19333	1.13391
Q3U1V6.1	Ubiquitin-conjugating enzyme E2 variant 3	Uevld	51.649	2	1.15774	0.00238694	FALSE	1.12633	1.1537	1.1282	1.22522
P27600.3	Guanine nucleotide-binding protein subunit alpha-12	Gna12	44.067	7	0.866656	0.00239273	FALSE	0.879282	0.836269	0.847742	0.904816
Q9CVB6.3	Actin-related protein 2/3 complex subunit 2	Arpc2	34.336	15	0.805431	0.00239797	FALSE	0.83015	0.902194	0.772922	0.72707
Q3UUF8.1	Ankyrin repeat domain-containing protein 34B	Ankrd34b	55.382	2	1.26009	0.00240119	FALSE	1.15798	1.17208	1.28585	1.44397
O88342.3	WD repeat-containing protein 1	Wdr1	66.365	19	0.809578	0.00240596	FALSE	0.902116	0.798291	0.822165	0.72561
Q99KI3.3	ER membrane protein complex subunit 3	Emc3	29.96	2	0.601036	0.00242536	TRUE	0.771423	0.542759	0.714724	0.435948
P52800.1	Ephrin-B2	Efnb2	37.179	5	0.789556	0.00242643	FALSE	0.824849	0.867634	0.800197	0.678317
Q9D394.1	Protein RUFY3	Rufy3	52.973	30	1.13658	0.00242752	FALSE	1.14806	1.14892	1.12376	1.12586
Q64737.3	Trifunctional purine biosynthetic protein adenosine-3	Gart	107.436	14	0.880485	0.0024404	FALSE	0.887019	0.867425	0.886197	0.881367
Q9JIP4.3	Pannexin-1	Panx1	48.136	4	0.675573	0.00244281	TRUE	0.804544	0.770403	0.644886	0.52119
B2RXS4.1	Plexin-B2	Plxnb2	206.099	28	0.748552	0.00244406	FALSE	0.766793	0.867491	0.760223	0.620771
Q6NXJ0.1	Protein WWC2	Wwc2	132.538	19	1.17888	0.00244943	FALSE	1.12394	1.12779	1.20596	1.26364
P70296.3	Phosphatidylethanolamine-binding protein 1	Pebp1	20.817	9	0.815312	0.00245014	FALSE	0.846971	0.810954	0.725892	0.886207
Q61990.1	Poly(rC)-binding protein 2	Pcbp2	38.197	11	1.1372	0.00245779	FALSE	1.12936	1.12071	1.14075	1.15881
Q8R1F1.2	Niban-like protein 1	Fam129b	84.765	6	0.834181	0.00246197	FALSE	0.904152	0.797024	0.862949	0.778698
Q3UIW5.2	RING finger protein 10	Rnf10	88.29	3	0.850103	0.00246375	FALSE	0.847044	0.892032	0.87789	0.788049
O35730.2	E3 ubiquitin-protein ligase RING1	Ring1	42.604	4	1.15896	0.00246962	FALSE	1.16182	1.11612	1.13598	1.2259
P62962.2	Profilin-1	Pfn1	14.948	9	0.840366	0.00246968	FALSE	0.846476	0.863542	0.767146	0.889612
Q3V0G7.1	GTPase-activating Rap/Ran-GAP domain-like protein 3	Garnl3	115.365	15	1.19384	0.00247186	FALSE	1.11554	1.20304	1.16013	1.30443
Q921F4.3	Heterogeneous nuclear ribonucleoprotein L-like	Hnrnpll; Hnrpll	64.084	21	1.22197	0.00247277	FALSE	1.11496	1.19491	1.36267	1.22812
Q6PGB8.1	Probable global transcription activator SNF2L1	Smarca1	121.638	22	1.15067	0.00248872	FALSE	1.10447	1.15027	1.15077	1.19919
P29341.2	Polyadenylate-binding protein 1	Pabpc1	70.626	17	0.871471	0.00249087	FALSE	0.910112	0.865834	0.84841	0.86254
P18242.1	Cathepsin D	Ctsd	44.925	13	1.25386	0.00249863	FALSE	1.2098	1.10692	1.3827	1.33531
Q9R0P3.1	S-formylglutathione hydrolase	Esd	31.299	3	0.807259	0.0025186	FALSE	0.8491	0.805661	0.709247	0.874922
Q61191.2	Host cell factor 1	Hcfc1	210.306	50	1.14736	0.00252177	FALSE	1.09799	1.16336	1.15258	1.17719
Q69ZI1.2	E3 ubiquitin-protein ligase SH3RF1	Sh3rf1	93.388	16	1.18965	0.00252365	FALSE	1.09002	1.19803	1.20434	1.27327
P35288.2	Ras-related protein Rab-23	Rab23	26.662	5	0.823746	0.00252568	FALSE	0.828943	0.856301	0.881984	0.735608
Q9EQF6.1	Dihydropyrimidinase-related protein 5	Dpysl5	61.477	32	0.863288	0.0025278	FALSE	0.895207	0.892832	0.843201	0.824171
Q80Z38.2	SH3 and multiple ankyrin repeat domains protein 2	Shank2	158.871	45	1.15475	0.00253115	FALSE	1.14509	1.09862	1.1988	1.17889
B2RWS6.2	Histone acetyltransferase p300	Ep300	263.136	26	1.16369	0.00254037	FALSE	1.0925	1.16589	1.18102	1.21904
P51174.2	Long-chain specific acyl-CoA dehydrogenase, mitochondrial	Acadl	47.877	7	1.22347	0.00254468	FALSE	1.13699	1.34925	1.27844	1.14211
Q8BR63.1	Protein FAM177A1	1700047I17Rik2; Fam177a	23.563	10	1.15544	0.00254643	FALSE	1.10696	1.1494	1.21722	1.15057
Q7TPD0.2	Integrator complex subunit 3	Ints3	117.862	14	1.15215	0.00254655	FALSE	1.12175	1.15907	1.12076	1.20964
Q9QY76.3	Vesicle-associated membrane protein-associated protein B	Vapb	26.929	9	0.645713	0.00254846	TRUE	0.875542	0.596726	0.648173	0.513227
P97302.1	Transcription regulator protein BACH1	Bach1	81.322	7	1.15364	0.00255721	FALSE	1.09513	1.16414	1.16094	1.19752
P63028.1	Translationally-controlled tumor protein	Tpt1	19.45	5	0.837233	0.00256324	FALSE	0.873783	0.887817	0.763514	0.829425
Q61490.3	CD166 antigen	Alcam	65.051	14	0.673299	0.00256438	TRUE	0.758032	0.770936	0.702377	0.500677
Q80TM9.2	Nischarin	Nisch	174.903	21	1.15104	0.00257124	FALSE	1.11609	1.20438	1.12305	1.16288
P27601.1	Guanine nucleotide-binding protein subunit alpha-13	Gna13	44.027	10	0.741955	0.00257377	FALSE	0.766747	0.858104	0.759849	0.606202
P56812.3	Programmed cell death protein 5	Gm3837; Pdcd5-ps; Pdcd5	14.266	6	0.867868	0.00259322	FALSE	0.891714	0.899247	0.848747	0.834497
Q8K2C9.2	Very-long-chain (3R)-3-hydroxyacyl-CoA dehydratase 3	Ptplad1; Hacd3	43.103	5	0.675552	0.00259966	TRUE	0.834352	0.601211	0.763402	0.54387
P60766.2	Cell division control protein 42 homolog	Cdc42	21.245	7	0.780978	0.00260173	FALSE	0.84905	0.791359	0.837305	0.661126
Q62165.4	Dystroglycan	Dag1	96.844	6	0.78479	0.00261326	FALSE	0.856548	0.797618	0.832118	0.666691
Q3UM29.1	Conserved oligomeric Golgi complex subunit 7	Cog7	86.018	12	1.14933	0.00261991	FALSE	1.11478	1.12322	1.15924	1.20187
Q9R1R2.1	Tripartite motif-containing protein 3	Trim3	80.724	36	1.13432	0.00262482	FALSE	1.12381	1.12364	1.13691	1.15311
Q8BUM9.2	Ubiquitin carboxyl-terminal hydrolase 43	Usp43	123.797	5	0.722913	0.0026351	TRUE	0.695814	0.628767	0.913277	0.682323
Q8BY89.2	Choline transporter-like protein 2	Slc44a2	80.057	3	0.65964	0.00264402	TRUE	0.772049	0.562135	0.815452	0.534434
Q8BYI9.2	Tenascin-R	Tnr	149.495	4	1.15367	0.00264974	FALSE	1.16338	1.08964	1.18628	1.17782
A2AM29.1	Protein AF-9	Mllt3	63.336	5	0.734083	0.00266733	FALSE	0.75303	0.885043	0.610016	0.714819
Q9DBJ1.3	Phosphoglycerate mutase 1	Pgam1	28.814	16	0.807663	0.00267628	FALSE	0.769519	0.803969	0.745083	0.923037
Q9D710.1	Thioredoxin-related transmembrane protein 2	Tmx2	33.921	3	0.645869	0.00270573	TRUE	0.824461	0.639783	0.690634	0.477543
Q9D517.2	1-acyl-sn-glycerol-3-phosphate acyltransferase gamma	Agpat3	43.268	5	0.733476	0.00271698	FALSE	0.871192	0.673212	0.795504	0.620275
Q8CI94.3	Glycogen phosphorylase, brain form	Pygb	96.668	15	0.820865	0.00271703	FALSE	0.886328	0.825605	0.850225	0.729602
P97427.1	Dihydropyrimidinase-related protein 1	Crmp1	62.129	23	0.86214	0.00273496	FALSE	0.910189	0.853882	0.870875	0.81631
Q7TPM6.1	Fibronectin type III and SPRY domain-containing protein 1	Fsd1	55.49	28	1.16107	0.00275784	FALSE	1.10004	1.13738	1.19006	1.22074
Q8R001.1	Microtubule-associated protein RP/EB family member 2	Mapre2	36.923	24	1.13727	0.00276105	FALSE	1.1117	1.13282	1.13541	1.16998
Q60632.2	COUP transcription factor 1	Nr2f1	46.055	2	1.15718	0.00278048	FALSE	1.12991	1.2327	1.14575	1.12555
Q7TQH0.1	Ataxin-2-like protein	Atxn2l	110.58	38	1.15443	0.00278289	FALSE	1.12498	1.10944	1.17165	1.21446
Q9D7G0.4	Ribose-phosphate pyrophosphokinase 1	Prps1	34.812	5	0.781177	0.00278728	FALSE	0.828913	0.857678	0.794401	0.659746
Q9Z0P4.1	Paralemmin-1	Palm	41.589	26	0.662693	0.00279604	TRUE	0.772794	0.776834	0.653553	0.491599
Q00422.2	GA-binding protein alpha chain	Gabpa	51.312	8	1.15482	0.00280975	FALSE	1.09024	1.16276	1.20436	1.16511
Q8R4S0.1	Protein phosphatase 1 regulatory subunit 14C	Ppp1r14c	17.743	3	0.815573	0.00281014	FALSE	0.820477	0.805932	0.733325	0.911903
Q8BHE3.1	Caytaxin	Atcay	42.152	6	1.17097	0.00281667	FALSE	1.09921	1.2531	1.15316	1.18459
Q4VA53.1	Sister chromatid cohesion protein PDS5 homolog B	Pds5b	164.315	12	0.866193	0.00284173	FALSE	0.917196	0.836269	0.870174	0.843537
Q9D0P8.1	Intraflagellar transport protein 27 homolog	Ift27	20.801	6	1.15232	0.00286472	FALSE	1.09598	1.14752	1.20847	1.16046
Q501J6.1	Probable ATP-dependent RNA helicase DDX17	Ddx17	72.354	10	0.834754	0.00287393	FALSE	0.911458	0.843764	0.828425	0.762256
P97300.3	Neuroplastin	Nptn	44.345	9	0.679015	0.00288902	TRUE	0.798824	0.761711	0.686587	0.508901
Q7TN22.1	Thioredoxin domain-containing protein 16	Txndc16	92.047	4	1.20093	0.00289325	FALSE	1.18067	1.09057	1.30366	1.24082
Q8VBT0.1	Thioredoxin-related transmembrane protein 1	Tmx1	31.376	7	0.715041	0.00290258	TRUE	0.854255	0.677706	0.783089	0.576677
O70172.1	Phosphatidylinositol 5-phosphate 4-kinase type-2 alpha	Pip4k2a	46.122	6	0.761477	0.00290371	FALSE	0.766245	0.835547	0.836282	0.628642
Q9R1T2.1	SUMO-activating enzyme subunit 1	Sae1	38.596	16	0.786662	0.00291028	FALSE	0.890657	0.747497	0.688983	0.834736
Q6NS57.1	Mitogen-activated protein kinase-binding protein 1	Mapkbp1	162.791	16	1.15107	0.002925	FALSE	1.16886	1.08931	1.19472	1.15369
Q9D1T0.1	Leucine-rich repeat and immunoglobulin-like domain-containing nogo receptor-interacting protein 1	Lingo1	69.057	4	0.84324	0.00293014	FALSE	0.88295	0.843494	0.885788	0.767608
O55143.2	Sarcoplasmic/endoplasmic reticulum calcium ATPase 2	Atp2a2	114.784	17	0.668918	0.00293176	TRUE	0.878702	0.612096	0.696735	0.534388
P99024.1	Tubulin beta-5 chain	Tubb5	49.639	14	1.14985	0.00293519	FALSE	1.10543	1.15362	1.13254	1.21033
P11103.3	Poly [ADP-ribose] polymerase 1	Parp1	113.028	51	0.836455	0.00293646	FALSE	0.929153	0.812914	0.787471	0.822984
Q8BW22.1	Calcium-responsive transactivator	Ss18l1	43.702	5	0.835343	0.00294421	FALSE	0.854018	0.913112	0.767298	0.814253
P40336.1	Vacuolar protein sorting-associated protein 26A	Vps26a	38.09	4	0.852634	0.00295007	FALSE	0.905865	0.884689	0.822844	0.802532
Q8C0L8.3	Conserved oligomeric Golgi complex subunit 5	Cog5	91.334	15	1.14081	0.00296235	FALSE	1.0934	1.16412	1.14707	1.16001
P33175.3	Kinesin heavy chain isoform 5A	Kif5a	116.946	52	1.15422	0.00297339	FALSE	1.1106	1.1425	1.13975	1.22722
Q99JI6.2	Ras-related protein Rap-1b	Rap1b	20.812	4	0.694096	0.00297801	TRUE	0.819049	0.751241	0.714942	0.527684
Q9QZ88.1	Vacuolar protein sorting-associated protein 29	Vps29	20.483	5	0.81625	0.00298497	FALSE	0.910759	0.806732	0.826868	0.730517
O35239.2	Tyrosine-protein phosphatase non-receptor type 9	Ptpn9	67.927	9	0.836964	0.0030076	FALSE	0.865947	0.793109	0.912048	0.783435
Q9ERI5.2	Bifunctional arginine demethylase and lysyl-hydroxylase JMJD6	Jmjd6	46.538	2	0.769276	0.00302428	FALSE	0.901516	0.818062	0.694321	0.685924
Q04750.2	DNA topoisomerase 1	Top1	90.819	16	0.641923	0.00302582	TRUE	0.750925	0.815498	0.561844	0.493607
Q8BH97.1	Reticulocalbin-3	Rcn3	37.978	2	0.858543	0.00303284	FALSE	0.87253	0.859947	0.908799	0.798493
O08547.3	Vesicle-trafficking protein SEC22b	Sec22b	24.725	6	0.657145	0.00305254	TRUE	0.863231	0.619357	0.69152	0.504343
Q3UM45.2	Protein phosphatase 1 regulatory subunit 7	Ppp1r7	41.266	12	0.865015	0.00305326	FALSE	0.880107	0.832944	0.834729	0.91502
Q99JY9.3	Actin-related protein 3	Actr3	47.327	15	0.845045	0.0030573	FALSE	0.886739	0.899811	0.812433	0.78658
Q9D486.3	C-Maf-inducing protein	Cmip	86.203	21	1.17121	0.00306198	FALSE	1.14184	1.10003	1.19208	1.25665
Q9CQS9.1	HAUS augmin-like complex subunit 2	Haus2	26.822	3	1.13936	0.00307416	FALSE	1.0913	1.15345	1.16138	1.15237
P62309.1	Small nuclear ribonucleoprotein G	Snrpg	8.49	3	0.672391	0.00307732	TRUE	0.652727	0.912221	0.603309	0.568085
Q9DC51.3	Guanine nucleotide-binding protein G(k) subunit alpha	Gnai3	40.512	4	0.721213	0.0030806	TRUE	0.752013	0.846395	0.748125	0.567403
Q8BG40.1	Katanin p80 WD40 repeat-containing subunit B1	Katnb1	72.593	14	1.14967	0.00309801	FALSE	1.12705	1.10399	1.15915	1.2107
Q6PHU5.1	Sortilin	Sort1	91.142	4	0.616728	0.00311243	TRUE	0.826626	0.609299	0.654539	0.438293
Q8CGI1.2	Protein FAM193A	Fam193a	136.629	3	1.16231	0.00311724	FALSE	1.11962	1.10712	1.19903	1.22756
Q8QZX2.1	HAUS augmin-like complex subunit 3	Haus3	66.267	11	1.17791	0.00312544	FALSE	1.13014	1.1083	1.20968	1.26968
Q60629.2	Ephrin type-A receptor 5	Epha5	96.994	7	0.701942	0.00312809	TRUE	0.787137	0.783741	0.73895	0.532256
Q8K083.1	Zinc finger protein 536	Zfp536	141.487	6	1.17913	0.0031338	FALSE	1.1872	1.237	1.07601	1.22388
P0C192.1	Leucine-rich repeat-containing protein 4B	Lrrc4b	76.108	11	0.754625	0.00314961	FALSE	0.857616	0.808926	0.756795	0.617693
P70392.2	Ras-specific guanine nucleotide-releasing factor 2	Rasgrf2	135.581	6	1.17458	0.00315692	FALSE	1.1451	1.17268	1.27781	1.10904
Q9Z1S8.2	GRB2-associated-binding protein 2	Gab2	73.163	6	1.1494	0.00316032	FALSE	1.12025	1.15231	1.11151	1.21594
O54972.2	Protein CBFA2T3	Cbfa2t3	67.99	2	1.15051	0.00316035	FALSE	1.17786	1.10195	1.12057	1.20266
P97370.1	Sodium/potassium-transporting ATPase subunit beta-3	Atp1b3	31.755	7	0.750625	0.00316452	FALSE	0.838751	0.804991	0.775978	0.605886
Q9CWR2.1	Histone-lysine N-methyltransferase SMYD3	Smyd3	49.093	6	1.15122	0.00316903	FALSE	1.09697	1.17024	1.13154	1.20879
P35922.1	Synaptic functional regulator FMR1	Fmr1	68.947	2	0.796019	0.00317239	FALSE	0.866304	0.841403	0.8048	0.679887
Q6PDI6.1	Ubiquitin carboxyl-terminal hydrolase MINDY-2	Fam63b; Mindy2	65.596	2	0.830836	0.00317492	FALSE	0.884865	0.820066	0.876311	0.746663
Q9D6E4.1	Tetratricopeptide repeat protein 9B	Ttc9b	25.893	4	1.20172	0.00317549	FALSE	1.23251	1.08312	1.19469	1.30797
Q9ESN6.1	Tripartite motif-containing protein 2	Trim2	81.394	44	1.16004	0.00317867	FALSE	1.09874	1.16029	1.14632	1.23915
Q8BJF9.1	Charged multivesicular body protein 2b	Chmp2b	23.919	9	1.18868	0.00319026	FALSE	1.10592	1.1769	1.30921	1.17192
Q8C7M3.2	E3 ubiquitin-protein ligase TRIM9	Trim9	90.812	10	1.15834	0.00319867	FALSE	1.09806	1.21264	1.12555	1.20125
Q9QXL1.2	Kinesin-like protein KIF21B	Kif21b	186.064	89	1.17795	0.00319971	FALSE	1.09603	1.15293	1.19585	1.27405
P70208.2	Plexin-A3	Plxna3	207.825	14	0.799082	0.0032001	FALSE	0.827232	0.841437	0.858975	0.681787
Q7TN33.1	CUGBP Elav-like family member 6	Celf6	48.175	6	1.20578	0.00320473	FALSE	1.25625	1.06945	1.23002	1.27851
Q9CQE5.1	Regulator of G-protein signaling 10	Rgs10	21.138	2	1.15833	0.00321372	FALSE	1.13403	1.14282	1.11891	1.24551
Q6GQU2.1	Kelch-like protein 23	Klhl23	63.798	2	1.13261	0.00322036	FALSE	1.11806	1.16703	1.11502	1.14061
A2AF47.1	Dedicator of cytokinesis protein 11	Dock11	237.619	51	1.16218	0.00323439	FALSE	1.11113	1.24714	1.1704	1.12485
Q5SUF2.1	Luc7-like protein 3	Luc7l3	51.419	9	0.655512	0.00323669	TRUE	0.894432	0.650946	0.611637	0.518417
Q9JLQ0.3	CD2-associated protein	Cd2ap	70.407	2	1.20067	0.00324683	FALSE	1.09031	1.31194	1.17689	1.2363
Q8K2F8.1	Protein LSM14 homolog A	Lsm14a	50.515	9	0.741745	0.00327205	FALSE	0.891318	0.754518	0.73758	0.610335
Q80U22.2	Iporin	Rusc2	161.039	11	1.18644	0.00328473	FALSE	1.08987	1.15551	1.23223	1.27535
Q9R0K7.2	Plasma membrane calcium-transporting ATPase 2	Atp2b2	132.503	19	0.665587	0.00328724	TRUE	0.807458	0.754292	0.656044	0.491125
Q3UVC0.2	Kinase suppressor of Ras 2	Ksr2	108.503	20	1.14338	0.00329734	FALSE	1.10778	1.18439	1.10964	1.17363
Q3UHK6.2	Teneurin-4	Tenm4	308.229	3	0.783783	0.00330784	FALSE	0.795673	0.81372	0.880777	0.662766
P84089.1	Enhancer of rudimentary homolog	Erh	12.251	2	0.727543	0.00331452	FALSE	0.929541	0.698442	0.640934	0.673431
Q60631.1	Growth factor receptor-bound protein 2	Grb2	25.222	9	0.878157	0.00331454	FALSE	0.917893	0.856691	0.863642	0.875261
Q80YV2.1	Nuclear-interacting partner of ALK	Zc3hc1	55.161	19	1.19433	0.00331712	FALSE	1.10392	1.18449	1.17628	1.3228
Q61398.2	Procollagen C-endopeptidase enhancer 1	Pcolce	50.136	7	1.18193	0.00332515	FALSE	1.23905	1.22065	1.06996	1.20565
P15209.1	BDNF/NT-3 growth factors receptor	Ntrk2	92.074	4	0.711709	0.00333501	TRUE	0.865339	0.772682	0.672951	0.569142
P68372.1	Tubulin beta-4B chain	Tubb4b	49.799	3	1.16016	0.00333682	FALSE	1.09259	1.20047	1.13216	1.22009
Q9JJV2.3	Profilin-2	Pfn2	15.022	9	0.852842	0.00333752	FALSE	0.930503	0.822944	0.814199	0.848325
Q64475.3	Histone H2B type 1-B	Hist1h2bb	13.944	12	0.748154	0.0033429	FALSE	0.764293	0.915336	0.690826	0.648438
Q3V3V9.2	Capping protein, Arp2/3 and myosin-I linker protein 2	Rltpr; Carmil2	141.284	12	1.14237	0.00334742	FALSE	1.12162	1.09658	1.1716	1.18056
P21278.1	Guanine nucleotide-binding protein subunit alpha-11	Gna11	41.997	7	0.742716	0.00334912	FALSE	0.790336	0.815122	0.802254	0.589181
Q61699.2	Heat shock protein 105 kDa	Hsph1	96.346	32	0.879209	0.00335375	FALSE	0.86646	0.851671	0.88877	0.911198
Q3V3Q7.2	Phosphofurin acidic cluster sorting protein 2	Pacs2	94.873	10	1.12812	0.00335515	FALSE	1.12232	1.14637	1.1079	1.13656
Q80UU9.2	Membrane-associated progesterone receptor component 2	Pgrmc2	23.32	6	0.747968	0.00335699	FALSE	0.881275	0.656734	0.819996	0.658516
Q80U28.2	MAP kinase-activating death domain protein	Madd	175.07	56	1.13695	0.00335845	FALSE	1.11216	1.12563	1.12477	1.18679
Q9R0P6.1	Signal peptidase complex catalytic subunit SEC11A	Sec11a	20.613	4	0.712956	0.00336011	TRUE	0.837101	0.708165	0.785409	0.555649
Q6PER3.1	Microtubule-associated protein RP/EB family member 3	Mapre3	31.946	13	1.14591	0.00336065	FALSE	1.14814	1.09407	1.20307	1.1408
Q9CPV4.1	Glyoxalase domain-containing protein 4	Glod4	33.296	12	0.834596	0.00337593	FALSE	0.874682	0.786568	0.775821	0.908977
D3YXK2.2	Scaffold attachment factor B1	Safb	105.04	3	0.57732	0.00337736	TRUE	0.814153	0.555468	0.627104	0.390818
Q04736.3	Tyrosine-protein kinase Yes	Yes1	60.591	2	0.796664	0.00338142	FALSE	0.822858	0.878201	0.821404	0.67892
Q9JLM8.1	Serine/threonine-protein kinase DCLK1	Dclk1	84.101	93	1.16917	0.003385	FALSE	1.13161	1.118	1.16051	1.27268
Q80TJ1.3	Calcium-dependent secretion activator 1	Cadps	153.016	41	1.151	0.00340203	FALSE	1.09615	1.19071	1.12164	1.19887
P26638.3	Serine--tRNA ligase, cytoplasmic	Sars	58.352	13	0.88401	0.00340712	FALSE	0.882132	0.877172	0.86616	0.911272
Q61704.3	Inter-alpha-trypsin inhibitor heavy chain H3	Itih3	99.296	9	1.22938	0.0034083	FALSE	1.09585	1.18331	1.28831	1.36697
Q8BU14.1	Translocation protein SEC62	Sec62	45.552	4	0.689246	0.00343529	TRUE	0.823699	0.689727	0.764175	0.520072
Q8R326.1	Paraspeckle component 1	Pspc1	58.721	16	0.844255	0.00343748	FALSE	0.911209	0.816309	0.875844	0.779598
P70333.1	Heterogeneous nuclear ribonucleoprotein H2	Hnrnph2	49.248	4	1.14729	0.00344602	FALSE	1.13183	1.1879	1.08873	1.1841
Q07417.2	Short-chain specific acyl-CoA dehydrogenase, mitochondrial	Acads	44.861	4	1.16918	0.00345506	FALSE	1.10413	1.21439	1.24399	1.1202
Q9CYH2.2	Redox-regulatory protein FAM213A	5730469M10Rik; Fam213a	24.379	3	0.690029	0.00346761	TRUE	0.816215	0.644311	0.805706	0.536636
Q80WG7.2	E3 ubiquitin-protein ligase Trim36	Trim36	82.738	23	1.15042	0.00347026	FALSE	1.10364	1.16704	1.1179	1.21635
Q64674.1	Spermidine synthase	Srm	33.973	8	0.822093	0.00348144	FALSE	0.869982	0.788128	0.739863	0.899734
P35564.1	Calnexin	Canx	67.236	28	0.663561	0.00348685	TRUE	0.874372	0.61134	0.705853	0.513835
Q9D1R2.1	Protein KTI12 homolog	Kti12	38.421	9	1.22969	0.00349921	FALSE	1.15956	1.10997	1.29175	1.37464
P08030.2	Adenine phosphoribosyltransferase	Aprt	19.712	5	0.863374	0.00350579	FALSE	0.884504	0.838347	0.817981	0.915952
Q99LX0.1	Protein/nucleic acid deglycase DJ-1	Park7	20.008	12	0.834481	0.0035072	FALSE	0.857023	0.800244	0.768346	0.920317
B1AXH1.1	NHS-like protein 2	Nhsl2	91.816	6	1.19313	0.00351532	FALSE	1.12665	1.11922	1.22164	1.3144
P09242.2	Alkaline phosphatase, tissue-nonspecific isozyme	Alpl	57.478	4	0.811517	0.00353029	FALSE	0.911153	0.832194	0.79829	0.716402
Q8VBU8.1	Protein BANP	Banp	59.62	7	1.1732	0.00353188	FALSE	1.25147	1.08373	1.15214	1.21216
Q9R226.1	KH domain-containing, RNA-binding, signal transduction-associated protein 3	Khdrbs3	38.784	4	0.738647	0.00356729	FALSE	0.884363	0.770828	0.727574	0.599904
Q99JF8.1	PC4 and SFRS1-interacting protein	Psip1	59.66	30	0.802589	0.0035808	FALSE	0.845117	0.910651	0.742878	0.725733
Q9D6F9.3	Tubulin beta-4A chain	Tubb4a	49.554	15	1.14697	0.00358098	FALSE	1.09881	1.115	1.17913	1.19804
Q8C1B1.3	Calmodulin-regulated spectrin-associated protein 2	Camsap2	164.23	101	1.15658	0.0035906	FALSE	1.12489	1.17114	1.10026	1.23449
Q9D1Q6.1	Endoplasmic reticulum resident protein 44	Erp44	46.823	5	0.763642	0.00359722	FALSE	0.91335	0.681476	0.798135	0.684399
P18052.3	Receptor-type tyrosine-protein phosphatase alpha	Ptpra	93.638	3	0.682763	0.0035973	TRUE	0.786164	0.815322	0.656525	0.515598
Q7TSJ2.2	Microtubule-associated protein 6	Map6; Mtap6	96.391	79	1.15595	0.00359932	FALSE	1.09806	1.23461	1.1304	1.16511
P97480.2	Eyes absent homolog 3	Eya3	55.939	2	1.14732	0.00360251	FALSE	1.14687	1.15831	1.08653	1.20237
Q8R502.1	Volume-regulated anion channel subunit LRRC8C	Lrrc8c	92.312	2	0.846369	0.00361449	FALSE	0.939682	0.834267	0.802462	0.815892
Q8BHL3.2	TBC1 domain family member 10B	Tbc1d10b	87.221	29	0.626831	0.00361523	TRUE	0.546053	0.9263	0.539624	0.56562
Q8R3I3.2	Conserved oligomeric Golgi complex subunit 6	Cog6	72.994	8	1.14369	0.0036242	FALSE	1.11888	1.12731	1.1189	1.21286
P83870.1	PHD finger-like domain-containing protein 5A	Phf5a	12.397	3	0.803675	0.00362882	FALSE	0.900798	0.708654	0.765309	0.855131
Q6KAS7.2	Zinc finger protein 521	Zfp521	147.569	6	1.13016	0.0036455	FALSE	1.13152	1.1635	1.0992	1.12923
Q8BTV2.2	Cleavage and polyadenylation specificity factor subunit 7	Cpsf7	51.979	7	0.816482	0.00364765	FALSE	0.906088	0.771988	0.863059	0.736511
P34884.2	Macrophage migration inhibitory factor	Mif	12.496	2	0.827433	0.0036557	FALSE	0.880988	0.844393	0.727702	0.865551
O35215.3	D-dopachrome decarboxylase	Ddt	13.069	2	0.773981	0.00366415	FALSE	0.838948	0.701295	0.684245	0.893641
Q6P1G2.1	Lysine-specific demethylase 2B	Kdm2b	149.638	5	0.878687	0.00370189	FALSE	0.836589	0.905872	0.882556	0.890252
Q8BLN5.2	Lanosterol synthase	Lss	83.088	4	0.862492	0.00371597	FALSE	0.915894	0.844115	0.885144	0.808908
P11499.3	Heat shock protein HSP 90-beta	Hsp90ab1	83.229	38	0.886962	0.00372467	FALSE	0.911048	0.877414	0.888568	0.871421
Q7TSY6.2	CUGBP Elav-like family member 4	Celf4	51.898	10	1.18737	0.00373294	FALSE	1.26187	1.08726	1.14761	1.26279
P70460.4	Vasodilator-stimulated phosphoprotein	Vasp	39.642	8	1.17402	0.00375314	FALSE	1.11004	1.1126	1.21767	1.26301
P40645.2	Transcription factor SOX-6	Sox6	91.746	16	1.22483	0.00376127	FALSE	1.10395	1.24862	1.17642	1.3878
Q9R0Q6.1	Actin-related protein 2/3 complex subunit 1A	Arpc1a	41.6	8	0.787538	0.00376639	FALSE	0.850902	0.89752	0.711311	0.708523
Q9EQC5.1	N-terminal kinase-like protein	Scyl1	89.104	14	1.12843	0.00376839	FALSE	1.10914	1.12173	1.11808	1.16527
O09061.1	Proteasome subunit beta type-1	Psmb1	26.355	6	0.868699	0.00377544	FALSE	0.929672	0.863664	0.851547	0.833454
Q9Z2D6.1	Methyl-CpG-binding protein 2	Mecp2	52.275	12	0.679348	0.00377916	TRUE	0.671142	0.91736	0.624153	0.554622
P62071.1	Ras-related protein R-Ras2	Rras2	23.385	7	0.680938	0.0037807	TRUE	0.75317	0.785161	0.733895	0.495766
Q80V85.1	E3 ubiquitin-protein ligase TRIM62	Trim62	54.263	11	1.1483	0.00378496	FALSE	1.10247	1.13661	1.13414	1.2242
Q9R1J0.1	Sterol-4-alpha-carboxylate 3-dehydrogenase, decarboxylating	Nsdhl	40.66	3	0.720912	0.00378678	TRUE	0.832254	0.671921	0.831977	0.577768
Q9D0M0.2	Exosome complex exonuclease RRP42	Exosc7	31.805	3	0.863213	0.00378941	FALSE	0.905828	0.870159	0.882055	0.800746
P45376.3	Aldose reductase	Akr1b3	35.709	15	0.838542	0.00379672	FALSE	0.857063	0.83161	0.758428	0.914814
Q920Q6.1	RNA-binding protein Musashi homolog 2	Msi2	36.915	3	1.18427	0.00379793	FALSE	1.0795	1.24428	1.26112	1.16089
P05201.3	Aspartate aminotransferase, cytoplasmic	Got1	46.219	10	0.848308	0.00380196	FALSE	0.923159	0.810078	0.79511	0.871148
Q8VCC9.1	Spondin-1	Spon1	90.761	15	1.15691	0.00380284	FALSE	1.09026	1.22777	1.12873	1.18576
P53783.2	Transcription factor SOX-1	Sox1	39.028	4	1.14538	0.00380501	FALSE	1.09193	1.14176	1.13781	1.21119
O35685.1	Nuclear migration protein nudC	Nudc	38.334	16	0.86506	0.00381007	FALSE	0.86539	0.838366	0.829374	0.930437
Q6ZPF3.2	T-lymphoma invasion and metastasis-inducing protein 2	Tiam2	192.447	19	0.850666	0.00382081	FALSE	0.777788	0.871273	0.847843	0.911444
Q63850.2	Nuclear pore glycoprotein p62	Nup62	53.222	9	1.16558	0.00382441	FALSE	1.07318	1.17899	1.17975	1.23694
P05532.3	Mast/stem cell growth factor receptor Kit	Kit	109.273	3	0.823622	0.00383932	FALSE	0.921881	0.841497	0.799547	0.741154
Q99K01.2	Pyridoxal-dependent decarboxylase domain-containing protein 1	Pdxdc1	87.281	31	1.15053	0.003845	FALSE	1.10065	1.17072	1.11439	1.22034
P24788.2	Cyclin-dependent kinase 11B	Cdk11b	91.458	11	0.787383	0.00384612	FALSE	0.842917	0.903603	0.699907	0.721062
O70252.1	Heme oxygenase 2	Hmox2	35.716	3	0.759915	0.00384911	FALSE	0.865906	0.676053	0.860704	0.662845
Q9CR02.1	Translation machinery-associated protein 16	Tma16	25.766	5	0.726275	0.0038503	FALSE	0.721965	0.93057	0.632753	0.654343
Q924X6.2	Low-density lipoprotein receptor-related protein 8	Lrp8	109.746	6	0.836859	0.00386252	FALSE	0.84946	0.912888	0.84114	0.752218
Q9EQ20.1	Methylmalonate-semialdehyde dehydrogenase [acylating], mitochondrial	Aldh6a1	57.879	6	1.23373	0.00386433	FALSE	1.22452	1.23998	1.40071	1.08845
P10639.3	Thioredoxin	Txn1	11.668	4	0.875597	0.0038696	FALSE	0.882555	0.856871	0.842803	0.922673
Q9R1Q8.1	Transgelin-3	Tagln3	22.456	9	0.824815	0.00387739	FALSE	0.859113	0.725102	0.83116	0.893857
P28741.2	Kinesin-like protein KIF3A	Kif3a	80.12	60	1.17776	0.00387749	FALSE	1.14791	1.20159	1.08933	1.28049
Q8C0P0.2	Serine/threonine-protein kinase greatwall	Mastl	95.914	3	1.16728	0.00389713	FALSE	1.11137	1.10615	1.20041	1.25558
Q80U58.2	Pumilio homolog 2	Pum2	114.243	8	1.24222	0.00391231	FALSE	1.10441	1.30596	1.40732	1.1726
Q8BXZ1.2	Protein disulfide-isomerase TMX3	Tmx3	51.815	2	0.671986	0.00391263	TRUE	0.864447	0.599399	0.748356	0.524193
P63213.2	Guanine nucleotide-binding protein G(I)/G(S)/G(O) subunit gamma-2	Gng2	7.845	9	0.673677	0.00392677	TRUE	0.81718	0.7519	0.68133	0.492017
P62965.2	Cellular retinoic acid-binding protein 1	Crabp1	15.582	6	1.18523	0.00393274	FALSE	1.24057	1.13807	1.0914	1.28024
Q9JLV6.2	Bifunctional polynucleotide phosphatase/kinase	Pnkp	57.188	13	0.84338	0.00394335	FALSE	0.911238	0.822802	0.769148	0.877574
Q99N13.2	Histone deacetylase 9	Hdac9	65.646	5	0.833097	0.00394748	FALSE	0.793256	0.771554	0.933159	0.843839
Q3UGR5.2	Haloacid dehalogenase-like hydrolase domain-containing protein 2	Hdhd2	28.712	3	0.826319	0.00395192	FALSE	0.918673	0.738823	0.818489	0.841007
P62313.1	U6 snRNA-associated Sm-like protein LSm6	Lsm6	9.122	4	0.726717	0.00397252	FALSE	0.673562	0.945064	0.664898	0.658042
Q922F4.1	Tubulin beta-6 chain	Tubb6	50.058	12	1.1464	0.00397893	FALSE	1.11076	1.11469	1.1405	1.22325
O35286.2	Pre-mRNA-splicing factor ATP-dependent RNA helicase DHX15	Dhx15	90.949	20	0.889558	0.00398207	FALSE	0.878008	0.911896	0.883647	0.885146
Q99KK7.2	Dipeptidyl peptidase 3	Dpp3	82.846	15	0.878873	0.00398272	FALSE	0.901663	0.845764	0.858913	0.911069
Q3UPL0.2	Protein transport protein Sec31A	Sec31a	133.486	28	1.13316	0.00398687	FALSE	1.1295	1.08723	1.16888	1.1488
Q571G4.2	Protein lin-54 homolog	Lin54	79.516	9	1.13832	0.0039877	FALSE	1.0918	1.18092	1.11576	1.16615
P41969.3	ETS domain-containing protein Elk-1	Elk1	45.243	2	1.15757	0.00399132	FALSE	1.07468	1.18505	1.15716	1.22153
Q8VEH5.1	EPM2A-interacting protein 1	Epm2aip1	70.052	17	1.12966	0.00399966	FALSE	1.10977	1.11824	1.11707	1.1749
Q80TB7.3	Zinc finger SWIM domain-containing protein 6	Zswim6	133.024	2	1.20777	0.00403462	FALSE	1.09654	1.16064	1.24273	1.34126
Q8C145.1	Zinc transporter ZIP6	Slc39a6	86.326	3	0.75241	0.0040432	FALSE	0.895439	0.814769	0.684815	0.641653
Q3TWW8.1	Serine/arginine-rich splicing factor 6	Srsf6	39.002	5	0.762744	0.00405016	FALSE	0.931665	0.754921	0.730369	0.658078
Q8VBX0.1	Ankyrin repeat and SOCS box protein 13	Asb13	29.877	3	1.14482	0.00405486	FALSE	1.11489	1.1945	1.09277	1.183
Q9QYY8.3	Spastin	Spast	66.415	19	1.19248	0.00405664	FALSE	1.11202	1.13172	1.32567	1.21226
Q7TQI3.2	Ubiquitin thioesterase OTUB1	Otub1	31.25	10	0.864934	0.0040609	FALSE	0.892811	0.833192	0.820046	0.917295
Q91XV3.3	Brain acid soluble protein 1	Basp1	22.074	29	0.61364	0.00406411	TRUE	0.749493	0.718661	0.64737	0.406642
Q9R0M0.2	Cadherin EGF LAG seven-pass G-type receptor 2	Celsr2	317.393	4	0.855901	0.00407125	FALSE	0.890269	0.80912	0.915846	0.812677
Q91WA6.1	Sharpin	Sharpin	39.827	3	1.14175	0.00407595	FALSE	1.15568	1.19765	1.12983	1.08564
Q8BGR6.1	ADP-ribosylation factor-like protein 15	Arl15	22.891	4	0.812671	0.00409916	FALSE	0.868076	0.853096	0.845862	0.696316
P20152.3	Vimentin	Vim	53.655	41	0.587098	0.00410216	TRUE	0.728893	0.466129	0.801914	0.43605
O08989.1	Ras-related protein M-Ras	Mras	23.886	3	0.781103	0.00410766	FALSE	0.85694	0.775835	0.859936	0.651315
O55042.2	Alpha-synuclein	Snca	14.476	10	1.15667	0.00411488	FALSE	1.09142	1.20574	1.21787	1.1168
P60879.1	Synaptosomal-associated protein 25	Snap25	23.3	19	0.785347	0.0041152	FALSE	0.860943	0.834843	0.812369	0.651456
Q9JI46.1	Diphosphoinositol polyphosphate phosphohydrolase 1	Nudt3	19.018	4	0.842697	0.00412897	FALSE	0.84997	0.825622	0.77338	0.929714
O70338.1	Ribonuclease H1	Rnaseh1	31.785	3	1.14796	0.00413502	FALSE	1.13807	1.08952	1.14863	1.22257
Q6P3D0.1	U8 snoRNA-decapping enzyme	Nudt16	21.811	2	0.886365	0.00414994	FALSE	0.879487	0.880857	0.866382	0.919031
P61222.1	ATP-binding cassette sub-family E member 1	Abce1	67.271	29	1.12275	0.00417193	FALSE	1.11912	1.09848	1.1322	1.14152
Q9D071.1	MMS19 nucleotide excision repair protein homolog	Mms19	113.017	16	1.12705	0.00418582	FALSE	1.10411	1.15551	1.1031	1.1468
Q80UY1.1	Carnosine N-methyltransferase	2410127L17Rik; Carnmt1	46.309	2	0.863304	0.00419731	FALSE	0.926837	0.819579	0.873708	0.836699
Q920P5.2	Adenylate kinase isoenzyme 5	Ak5	63.283	10	1.16251	0.00424653	FALSE	1.15026	1.07401	1.19721	1.23514
Q6PH08.2	ERC protein 2	Erc2	110.571	14	0.828975	0.00425701	FALSE	0.856531	0.8815	0.862286	0.725185
Q9CZK6.2	Ankyrin repeat and SAM domain-containing protein 3	Anks3	72.037	2	1.22775	0.00426294	FALSE	1.22057	1.07272	1.25608	1.38014
A2ABV5.1	Mediator of RNA polymerase II transcription subunit 14	Med14	160.863	3	0.776297	0.0042709	FALSE	0.949356	0.744063	0.705405	0.728532
Q91VW3.1	SH3 domain-binding glutamic acid-rich-like protein 3	Sh3bgrl3	10.47	4	0.803027	0.00427424	FALSE	0.926028	0.820381	0.707234	0.773352
P42225.1	Signal transducer and activator of transcription 1	Stat1	87.142	9	1.15155	0.00428955	FALSE	1.10433	1.17069	1.10586	1.22979
P29319.1	Ephrin type-A receptor 3	Epha3	109.885	2	0.757745	0.00429287	FALSE	0.775454	0.828575	0.844329	0.606337
P62746.1	Rho-related GTP-binding protein RhoB	Rhob	22.109	5	0.685172	0.00429297	TRUE	0.820765	0.749478	0.715332	0.50096
Q6P5E4.4	UDP-glucose:glycoprotein glucosyltransferase 1	Uggt1	176.323	11	0.805669	0.00429358	FALSE	0.879648	0.757817	0.889384	0.710559
Q6NZK8.1	Protein tyrosine phosphatase domain-containing protein 1	Ptpdc1	83.88	16	1.15329	0.00429935	FALSE	1.10789	1.13115	1.13175	1.24715
Q8CDN6.3	Thioredoxin-like protein 1	Txnl1	32.217	12	0.854568	0.00430348	FALSE	0.929082	0.847331	0.857454	0.790093
O35083.1	1-acyl-sn-glycerol-3-phosphate acyltransferase alpha	Agpat1	31.689	3	0.737707	0.00430529	FALSE	0.890774	0.704713	0.787368	0.597714
O88508.2	DNA (cytosine-5)-methyltransferase 3A	Dnmt3a	101.607	10	1.13967	0.00430716	FALSE	1.10214	1.15733	1.10324	1.1991
Q8CG79.3	Apoptosis-stimulating of p53 protein 2	Trp53bp2	125.223	6	1.18621	0.00430989	FALSE	1.2559	1.05776	1.22681	1.21456
Q9DB60.1	Prostamide/prostaglandin F synthase	2810405K02Rik; Fam213b	21.656	7	1.1381	0.00432421	FALSE	1.1229	1.08517	1.18931	1.157
Q921M3.1	Splicing factor 3B subunit 3	Sf3b3	135.465	14	0.863448	0.00432454	FALSE	0.887431	0.922018	0.811761	0.836441
Q8CB77.3	Elongin-A	Tceb3; Eloa	87.108	18	0.813157	0.00433163	FALSE	0.824406	0.897065	0.701818	0.842552
Q9JIM1.3	Equilibrative nucleoside transporter 1	Slc29a1	50.159	2	0.785072	0.00435059	FALSE	0.828908	0.740669	0.912886	0.680915
Q60676.3	Serine/threonine-protein phosphatase 5	Ppp5c	56.84	13	0.891516	0.00435431	FALSE	0.91436	0.883007	0.885565	0.883498
Q8K0V2.1	DCN1-like protein 3	Dcun1d3	34.417	4	0.812632	0.00435824	FALSE	0.868	0.839043	0.861808	0.695669
Q9JKX6.1	ADP-sugar pyrophosphatase	Nudt5	23.969	5	1.20552	0.00436222	FALSE	1.13529	1.11634	1.22439	1.36074
Q80XE1.2	Synembryn-B	Ric8b	58.645	9	1.15074	0.00436282	FALSE	1.13297	1.07715	1.19033	1.20648
D3YZI9.1	PiggyBac transposable element-derived protein 5		58.263	2	1.15693	0.0044147	FALSE	1.12091	1.15243	1.10556	1.25481
P30681.3	High mobility group protein B2	Hmgb2	24.147	15	0.837642	0.00441642	FALSE	0.835689	0.929237	0.757932	0.836458
P49586.1	Choline-phosphate cytidylyltransferase A	Pcyt1a	41.641	13	1.13733	0.00441685	FALSE	1.14046	1.08635	1.1958	1.12951
Q99L47.1	Hsc70-interacting protein	St13	41.629	15	0.876452	0.00442215	FALSE	0.910801	0.903579	0.863366	0.830516
P27661.2	Histone H2AX	H2afx	15.133	2	0.596535	0.00443207	TRUE	0.686278	0.855582	0.452853	0.474207
Q6PFX8.1	N-acetylaspartylglutamate synthase A	Rimkla	41.477	2	1.15501	0.00444626	FALSE	1.10058	1.19225	1.10324	1.22416
Q64096.2	Guanine nucleotide exchange factor DBS	Mcf2l	129.032	26	1.13004	0.00444632	FALSE	1.14468	1.08082	1.13517	1.16128
Q3TUU5.1	Testis-expressed protein 30	Tex30	25.247	7	1.17021	0.00444955	FALSE	1.09312	1.17626	1.13892	1.28029
Q7TN99.1	Cytoplasmic polyadenylation element-binding protein 3	Cpeb3	78.285	4	1.12848	0.00445504	FALSE	1.09028	1.16231	1.11535	1.14771
Q9CQE9.1	FLYWCH family member 2	Flywch2	14.449	3	1.17083	0.00446312	FALSE	1.07131	1.21656	1.24989	1.15333
Q9CQ20.1	Mid1-interacting protein 1	Mid1ip1	20.343	6	1.13619	0.00446731	FALSE	1.15374	1.07324	1.16736	1.15262
O08688.1	Calpain-5	Capn5	72.909	9	0.818863	0.00446894	FALSE	0.88387	0.856312	0.841124	0.706339
Q6ZQ29.3	Serine/threonine-protein kinase TAO2	Taok2	139.211	25	0.8516	0.00447612	FALSE	0.843583	0.943044	0.807716	0.818411
P23475.5	X-ray repair cross-complementing protein 6	Xrcc6	69.441	10	0.827818	0.00448807	FALSE	0.907037	0.824232	0.729999	0.860859
Q9QUR6.1	Prolyl endopeptidase	Prep	80.7	20	0.876335	0.00449631	FALSE	0.871981	0.866857	0.838534	0.930548
E9PUL5.1	Proline-rich transmembrane protein 2	Prrt2	35.902	4	0.828892	0.00449681	FALSE	0.936686	0.836672	0.799985	0.753405
P70349.3	Histidine triad nucleotide-binding protein 1	Hint1	13.768	5	0.799546	0.00450308	FALSE	0.815171	0.747843	0.716073	0.935622
Q810I0.2	Vacuolar protein sorting-associated protein 37D	Vps37d	28.545	5	1.12799	0.00450674	FALSE	1.10551	1.17203	1.10064	1.136
Q9JJF0.1	Nucleosome assembly protein 1-like 5	Nap1l5	17.013	2	1.19372	0.00453528	FALSE	1.14738	1.15156	1.35214	1.1353
Q9CR67.1	Transmembrane protein 33	Tmem33	28.013	4	0.699173	0.0045495	TRUE	0.838264	0.610135	0.829726	0.56335
Q9R207.1	Nibrin	Nbn	83.742	5	0.85125	0.00456024	FALSE	0.859117	0.779499	0.846008	0.927643
P61588.1	Rho-related GTP-binding protein RhoE	Rnd3	27.351	2	0.825876	0.00456107	FALSE	0.714694	0.866263	0.873729	0.856011
P16330.3	2',3'-cyclic-nucleotide 3'-phosphodiesterase	Cnp	47.094	9	1.12368	0.00457664	FALSE	1.11899	1.13988	1.14763	1.08965
P04627.2	Serine/threonine-protein kinase A-Raf	Araf	67.538	10	1.15348	0.00457803	FALSE	1.09389	1.22101	1.10719	1.1975
Q9R1P4.1	Proteasome subunit alpha type-1	Psma1	29.528	16	0.84819	0.00459159	FALSE	0.90421	0.88422	0.846826	0.76448
Q8C4Y3.2	Negative elongation factor B	Cobra1; Nelfb	65.594	16	1.14389	0.00463131	FALSE	1.11537	1.08897	1.163	1.2121
Q9DCM7.1	Nucleus accumbens-associated protein 2	Nacc2	63.179	4	1.22019	0.00463159	FALSE	1.2126	1.06127	1.30229	1.32252
Q80UE6.1	Serine/threonine-protein kinase WNK4	Wnk4	132.327		1.22602	0.00464364	FALSE	1.16625	1.09347	1.39612	1.26414
Q99KQ4.1	Nicotinamide phosphoribosyltransferase	Nampt	55.413	15	1.13618	0.00464383	FALSE	1.0771	1.16044	1.12986	1.17958
Q9Z0H8.2	CAP-Gly domain-containing linker protein 2	Clip2	115.84	89	1.1248	0.00464621	FALSE	1.11008	1.09175	1.14941	1.14908
Q9R1E0.2	Forkhead box protein O1	Foxo1	69.474	7	1.19981	0.0046716	FALSE	1.19365	1.07366	1.21244	1.33274
O35393.1	Ephrin-B3	Efnb3	35.862	13	1.12722	0.00467207	FALSE	1.08462	1.1213	1.14405	1.16079
Q6IR34.3	G-protein-signaling modulator 1	Gpsm1	74.316	30	1.1266	0.00467847	FALSE	1.08644	1.14506	1.11746	1.15883
Q9JKB3.2	Y-box-binding protein 3	Csda; Ybx3	38.79	4	0.779604	0.00467915	FALSE	0.938627	0.791305	0.723241	0.688735
Q921I2.2	Kelch domain-containing protein 4	Klhdc4	64.82	3	0.709481	0.00468241	TRUE	0.737151	0.910417	0.566372	0.668415
Q6ZQ18.2	Protein EFR3 homolog B	Efr3b	92.348	2	0.8173	0.00469005	FALSE	0.870895	0.89973	0.80051	0.712745
Q9Z2B9.2	Ribosomal protein S6 kinase alpha-4	Rps6ka4	85.598	4	1.17421	0.00469221	FALSE	1.2417	1.06651	1.15936	1.23758
O08553.2	Dihydropyrimidinase-related protein 2	Dpysl2	62.239	28	0.867015	0.00469902	FALSE	0.925272	0.875477	0.863767	0.807616
Q8K0C4.1	Lanosterol 14-alpha demethylase	Cyp51	56.739	10	0.685901	0.00470111	TRUE	0.884092	0.663863	0.72518	0.519555
P70168.2	Importin subunit beta-1	Kpnb1	97.122	22	0.870153	0.00470422	FALSE	0.852832	0.940563	0.851972	0.838952
Q8R0A0.1	General transcription factor IIF subunit 2	Gtf2f2	28.364	13	0.857759	0.0047065	FALSE	0.819616	0.925217	0.804978	0.886772
Q61026.3	Nuclear receptor coactivator 2	Ncoa2	158.365	20	1.17455	0.00471068	FALSE	1.10272	1.12959	1.17637	1.29871
Q99JY0.1	Trifunctional enzyme subunit beta, mitochondrial	Hadhb	51.353	5	1.16264	0.00471703	FALSE	1.17766	1.09853	1.26461	1.11558
Q61301.3	Catenin alpha-2	Ctnna2	105.22	32	0.725771	0.00473366	FALSE	0.771028	0.712213	0.886	0.570342
Q8BNY6.3	Neuronal calcium sensor 1	Ncs1	21.865	6	0.68297	0.00473414	TRUE	0.743946	0.900854	0.563595	0.575873
P04370.2	Myelin basic protein	Mbp	27.151	2	0.76236	0.00475494	FALSE	0.813138	0.865818	0.785113	0.612277
Q9CYR6.1	Phosphoacetylglucosamine mutase	Pgm3	59.415	8	0.856409	0.0047618	FALSE	0.8645	0.834929	0.79675	0.935224
Q8BTI8.3	Serine/arginine repetitive matrix protein 2	Srrm2	294.666	14	0.856379	0.0047668	FALSE	0.946624	0.817675	0.829343	0.837971
Q8BYA0.1	Tubulin-specific chaperone D	Tbcd	133.236	9	0.87122	0.00478471	FALSE	0.92067	0.874973	0.880944	0.812426
O08919.3	Numb-like protein	Numbl	64.09	20	1.15774	0.00478859	FALSE	1.06535	1.15507	1.19633	1.22061
P09405.2	Nucleolin	Ncl	76.677	44	0.648344	0.00478888	TRUE	0.624256	0.942717	0.542079	0.55387
Q8BKT8.2	HAUS augmin-like complex subunit 7	Haus7; LOC102642054	40.63	12	1.12702	0.00480012	FALSE	1.08852	1.12228	1.12742	1.17144
Q8BN58.1	Rho GTPase-activating protein 28	Arhgap28	81.744	2	0.880509	0.00480739	FALSE	0.860961	0.841986	0.893162	0.923579
P53349.3	Mitogen-activated protein kinase kinase kinase 1	Map3k1	161.187	8	1.13782	0.00480804	FALSE	1.13942	1.07961	1.13633	1.19846
O55102.2	Biogenesis of lysosome-related organelles complex 1 subunit 1	Bloc1s1	14.272	3	1.1398	0.00481575	FALSE	1.09176	1.11957	1.138	1.21244
Q6PCX7.1	Repulsive guidance molecule A	Rgma	49.644	9	0.812714	0.00481799	FALSE	0.841705	0.907642	0.81394	0.70153
Q8JZW5.3	SH2 domain-containing protein 5		47.35	8	1.13058	0.00482464	FALSE	1.09709	1.12918	1.1112	1.1875
P16546.4	Spectrin alpha chain, non-erythrocytic 1	Spna2; Sptan1	284.422	148	0.838717	0.00483124	FALSE	0.928118	0.772168	0.87065	0.793059
Q6P5H2.1	Nestin	Nes	207	61	0.755881	0.00483399	FALSE	0.811163	0.653319	0.913787	0.674165
Q6A085.2	Zinc finger protein 629	Zfp629	95.972	5	1.26852	0.00485293	FALSE	1.18142	1.09897	1.46794	1.35733
Q80YS6.1	Actin filament-associated protein 1	Afap1	80.565	29	1.17673	0.00485744	FALSE	1.1131	1.11056	1.19238	1.30077
Q6P9S1.2	ATM interactor	Atmin	87.369	2	1.20439	0.00493399	FALSE	1.05554	1.28518	1.2104	1.2834
Q9JHW4.2	Selenocysteine-specific elongation factor	Eefsec	63.498	8	1.14192	0.00495119	FALSE	1.09478	1.10866	1.21646	1.15225
Q00612.3	Glucose-6-phosphate 1-dehydrogenase X	G6pdx	59.225	14	0.884505	0.00496363	FALSE	0.921699	0.900478	0.865175	0.852564
Q8BH58.1	TIP41-like protein	Tiprl	31.234	6	0.884387	0.00496516	FALSE	0.929379	0.878868	0.852591	0.877659
P14231.2	Sodium/potassium-transporting ATPase subunit beta-2	Atp1b2	33.322	4	0.715361	0.00497308	TRUE	0.901387	0.733536	0.709986	0.558746
Q8BTM8.5	Filamin-A	Flna	281.046	38	0.887899	0.0049914	FALSE	0.857807	0.875646	0.92028	0.899037
Q8BYP3.1	Rho-related GTP-binding protein RhoF	Rhof	23.562	5	0.810304	0.0049923	FALSE	0.923583	0.852872	0.758887	0.721475
Q61739.3	Integrin alpha-6	Itga6	122.082	9	0.791729	0.00499713	FALSE	0.842394	0.863216	0.825368	0.654436
Q99NB9.1	Splicing factor 3B subunit 1	Sf3b1	145.724	20	0.812163	0.00502261	FALSE	0.885128	0.900859	0.728995	0.748572
Q99J56.1	Derlin-1	Derl1	28.816	3	0.810484	0.00503727	FALSE	0.954278	0.741975	0.773741	0.787494
Q922H1.2	Protein arginine N-methyltransferase 3	Prmt3	59.864	11	0.726731	0.00505385	FALSE	0.780823	0.913509	0.643593	0.607717
P61027.1	Ras-related protein Rab-10	Rab10	22.527	10	0.827965	0.00507504	FALSE	0.859553	0.869844	0.876649	0.716918
Q9D211.1	CDKN2AIP N-terminal-like protein	Cdkn2aipnl	13.2	4	1.12022	0.00508062	FALSE	1.13983	1.09542	1.10135	1.14273
Q9D3S3.2	Sorting nexin-29	Snx29	91.33	13	1.15214	0.00510887	FALSE	1.11034	1.16566	1.09508	1.24318
Q9D0U6.1	Repressor of RNA polymerase III transcription MAF1 homolog	Maf1	28.762	3	1.11868	0.0051109	FALSE	1.1475	1.10306	1.09877	1.12489
Q61584.2	Fragile X mental retardation syndrome-related protein 1	Fxr1	76.175	2	0.837987	0.00512205	FALSE	0.869666	0.783136	0.930941	0.778058
Q6P6I6.2	DNA-directed RNA polymerase II subunit GRINL1A	Polr2m	41.212	3	1.16929	0.00512441	FALSE	1.0544	1.23972	1.19242	1.19871
Q9CPY4.1	Cyclin-dependent kinase 2-associated protein 2	Cdk2ap2	13.194	2	0.8148	0.00512742	FALSE	0.845448	0.923663	0.788332	0.715448
P28656.2	Nucleosome assembly protein 1-like 1	Nap1l1	45.317	8	0.883026	0.00514119	FALSE	0.871472	0.935831	0.869788	0.857672
Q8R554.1	OTU domain-containing protein 7A	Otud7a	100.734	12	1.11975	0.00516345	FALSE	1.09975	1.09769	1.13797	1.14567
Q60737.2	Casein kinase II subunit alpha	Csnk2a1	45.105	18	0.812356	0.00517279	FALSE	0.784728	0.958227	0.757352	0.764757
P49117.1	Nuclear receptor subfamily 2 group C member 2	Nr2c2	65.198	12	1.12641	0.00517498	FALSE	1.08734	1.17073	1.10972	1.13971
Q61553.4	Fascin	Fscn1	54.474	20	0.864722	0.00518238	FALSE	0.912114	0.811207	0.82998	0.910384
Q8K1H1.1	Tudor domain-containing protein 7	Tdrd7	122.096	2	1.27612	0.00518464	FALSE	1.50672	1.11921	1.16272	1.35212
Q9WUR2.2	Enoyl-CoA delta isomerase 2, mitochondrial	Eci2	43.24	5	1.23987	0.0051959	FALSE	1.25078	1.20598	1.44053	1.08754
O88735.1	Ensconsin	Map7; Mtap7	81.972	12	1.14352	0.00521259	FALSE	1.14199	1.14109	1.07713	1.21831
A2AAY5.1	SH3 and PX domain-containing protein 2B	Sh3pxd2b	101.454	39	1.12983	0.00521483	FALSE	1.11535	1.09823	1.11556	1.19246
Q9WTJ4.1	Flt3-interacting zinc finger protein 1	Fiz1	52.652	2	1.16856	0.00521547	FALSE	1.05591	1.23006	1.22249	1.17351
Q8C525.1	Protein MB21D2	Mb21d2	48.446	7	1.12695	0.00523297	FALSE	1.08762	1.1369	1.17522	1.11099
P60904.1	DnaJ homolog subfamily C member 5	Dnajc5	22.086	5	0.653113	0.00524552	TRUE	0.795283	0.741202	0.688687	0.448203
Q9Z2D3.1	Gasdermin-E	Dfna5; Gsdme	56.595	9	1.11886	0.00527977	FALSE	1.13102	1.12109	1.08416	1.13971
Q921F2.1	TAR DNA-binding protein 43	Tardbp	44.519	9	1.12636	0.00528039	FALSE	1.14548	1.08544	1.10754	1.16845
O08795.1	Glucosidase 2 subunit beta	Prkcsh	58.756	9	0.796071	0.00528189	FALSE	0.921565	0.725335	0.848491	0.708384
Q99PU5.1	Long-chain-fatty-acid--CoA ligase ACSBG1	Acsbg1	80.374	15	1.14491	0.00529518	FALSE	1.10282	1.09338	1.22363	1.1647
Q91YJ2.1	Sorting nexin-4	Snx4	51.745	10	1.11613	0.0052985	FALSE	1.1004	1.10049	1.13562	1.1284
Q9JHD2.2	Histone acetyltransferase KAT2A	Kat2a	93.334	3	0.879473	0.00530496	FALSE	0.935581	0.871571	0.846523	0.867413
Q9CQC6.1	Basic leucine zipper and W2 domain-containing protein 1	Bzw1	48.013	19	1.12384	0.00530642	FALSE	1.07554	1.14768	1.13205	1.14154
Q9EPL8.2	Importin-7	Ipo7	119.41	18	0.870974	0.00532328	FALSE	0.903697	0.917675	0.813876	0.852397
Q63943.2	Myocyte-specific enhancer factor 2D	Mef2d	55.031	5	1.14911	0.00533857	FALSE	1.08902	1.23041	1.10704	1.17625
Q3UYH7.2	Beta-adrenergic receptor kinase 2	Adrbk2; Grk3	79.605	3	1.12568	0.00534457	FALSE	1.11722	1.07986	1.14297	1.16404
Q8VHW2.1	Voltage-dependent calcium channel gamma-8 subunit	Cacng8	43.426	2	0.760759	0.00537902	FALSE	0.956469	0.67333	0.703423	0.739826
Q7TSV4.1	Phosphoglucomutase-2	Pgm1	68.704	8	0.852258	0.00538187	FALSE	0.905447	0.831473	0.774348	0.904669
P97473.2	RISC-loading complex subunit TARBP2	Tarbp2	38.817	2	1.17133	0.00539976	FALSE	1.17505	1.09318	1.29613	1.13026
Q9WVL1.1	AP-4 complex subunit sigma-1	Ap4s1	16.807	3	1.11911	0.00542311	FALSE	1.11319	1.08752	1.12249	1.15104
P50171.2	Estradiol 17-beta-dehydrogenase 8	H2-Ke6	26.572	4	1.18193	0.00544405	FALSE	1.19033	1.11279	1.3239	1.1128
Q80US4.3	Actin-related protein 5	Actr5	67.802	5	1.13764	0.00544434	FALSE	1.06783	1.13294	1.17002	1.18434
Q8K1R7.2	Serine/threonine-protein kinase Nek9	Nek9	107.075	16	0.768661	0.00545068	FALSE	0.895373	0.781991	0.623058	0.800385
Q8BGD9.1	Eukaryotic translation initiation factor 4B	Eif4b	68.799	18	0.876577	0.00545146	FALSE	0.908045	0.919808	0.8314	0.850013
Q3UFY7.3	7-methylguanosine phosphate-specific 5'-nucleotidase	Nt5c3b; Nt5c3l	34.403	3	0.894382	0.00546559	FALSE	0.872143	0.882745	0.907229	0.913579
Q60760.2	Growth factor receptor-bound protein 10	Grb10	70.54	17	1.15884	0.00547152	FALSE	1.06824	1.15013	1.17478	1.24983
Q8BG32.3	26S proteasome non-ATPase regulatory subunit 11	Psmd11	47.407	11	0.798974	0.00547349	FALSE	0.873329	0.891169	0.768454	0.681039
P62852.1	40S ribosomal protein S25	Rps25	13.734	8	0.653985	0.00549077	TRUE	0.862103	0.773012	0.523476	0.524692
Q91ZJ5.3	UTP--glucose-1-phosphate uridylyltransferase	Ugp2	56.944	2	0.824757	0.00549358	FALSE	0.92213	0.834458	0.836272	0.720283
Q01341.1	Adenylate cyclase type 6	Adcy6	130.234	2	0.857647	0.00549547	FALSE	0.915169	0.813044	0.907964	0.799774
Q9D6T0.1	Nitric oxide synthase-interacting protein	Nosip	33.188	17	1.12753	0.0054963	FALSE	1.06968	1.15556	1.13674	1.15049
P99026.1	Proteasome subunit beta type-4	Psmb4	29.097	6	0.742268	0.00551503	FALSE	0.916702	0.745054	0.74633	0.595427
O55234.3	Proteasome subunit beta type-5	Psmb5	28.514	10	0.762638	0.00555997	FALSE	0.857012	0.844966	0.76773	0.608648
Q9EPU0.2	Regulator of nonsense transcripts 1	Upf1	123.889	44	1.13487	0.00556713	FALSE	1.06887	1.17553	1.17155	1.12682
P26369.3	Splicing factor U2AF 65 kDa subunit	U2af2	53.483	9	0.604507	0.00557205	TRUE	0.8528	0.659474	0.590582	0.402146
P13595.3	Neural cell adhesion molecule 1	Ncam1	119.353	65	0.683142	0.00559722	TRUE	0.813911	0.804404	0.672652	0.494527
P15864.2	Histone H1.2	Hist1h1c	21.254	5	0.357258	0.00560385	TRUE	0.392597	0.863893	0.214336	0.224031
Q9Z160.3	Conserved oligomeric Golgi complex subunit 1	Cog1	108.981	19	1.15294	0.00561215	FALSE	1.07231	1.20635	1.1215	1.21781
Q62095.2	ATP-dependent RNA helicase DDX3Y	Ddx3y	73.382	6	1.57346	0.00561911	TRUE	1.86925	1.74364	1.81419	1.03623
Q05AH6.1	SPIN1-docking protein	AI846148	41.22	2	1.11814	0.00562764	FALSE	1.09749	1.13888	1.14336	1.09589
Q9DD06.1	Retinoic acid receptor responder protein 2	Rarres2	18.338	2	1.11275	0.00563806	FALSE	1.09721	1.13241	1.11454	1.10975
P97355.1	Spermine synthase	Sms; Gm14680; Sms-ps	41.287	4	0.876844	0.00564103	FALSE	0.859186	0.905979	0.82539	0.920612
Q91Z53.1	Glyoxylate reductase/hydroxypyruvate reductase	Grhpr	35.306	2	0.871282	0.00564117	FALSE	0.907864	0.807541	0.864038	0.912312
Q6P9Z1.2	SWI/SNF-related matrix-associated actin-dependent regulator of chromatin subfamily D member 3	Smarcd3	54.951	11	0.859547	0.00565572	FALSE	0.862322	0.945186	0.805561	0.830874
Q7TQ33.1	RGM domain family member B	Rgmb	47.151	2	0.77278	0.00566595	FALSE	0.824766	0.906186	0.749629	0.637868
P28659.2	CUGBP Elav-like family member 1	Celf1	52.074	12	1.15621	0.0056668	FALSE	1.18979	1.09799	1.09591	1.24804
O08586.1	Phosphatidylinositol 3,4,5-trisphosphate 3-phosphatase and dual-specificity protein phosphatase PTEN	Pten	47.122	4	1.12457	0.00567255	FALSE	1.10897	1.07774	1.15743	1.15494
Q8BPG6.2	Sulfatase-modifying factor 2	Sumf2	34.715	9	1.16949	0.00568295	FALSE	1.10899	1.08889	1.22041	1.26937
Q64487.3	Receptor-type tyrosine-protein phosphatase delta	Ptprd	214.274	9	0.808257	0.00569473	FALSE	0.851647	0.851639	0.867838	0.677691
P40338.1	von Hippel-Lindau disease tumor suppressor	Vhl	20.757	4	1.12724	0.00571738	FALSE	1.11194	1.13396	1.08348	1.18166
O70305.1	Ataxin-2	Atxn2	136.4	31	1.14153	0.00571846	FALSE	1.10118	1.08948	1.16253	1.21756
Q9CQU0.1	Thioredoxin domain-containing protein 12	Txndc12	19.036	4	0.796085	0.00572353	FALSE	0.943454	0.706561	0.8179	0.735854
Q9QVP9.2	Protein-tyrosine kinase 2-beta	Ptk2b	115.72	10	0.874023	0.00573943	FALSE	0.911632	0.816784	0.857277	0.913617
Q6VNB8.1	WD repeat and FYVE domain-containing protein 3	Wdfy3	392.088	50	1.11798	0.00574315	FALSE	1.09601	1.11523	1.10395	1.15781
Q91WM1.1	Spermatid perinuclear RNA-binding protein	Strbp	73.658	3	0.792653	0.00576119	FALSE	0.946528	0.758154	0.798341	0.690559
P48758.3	Carbonyl reductase [NADPH] 1	Cbr1	30.622	13	0.892632	0.00576498	FALSE	0.883717	0.899253	0.864552	0.923939
Q8BYN5.2	FSD1-like protein	Fsd1l	56.85	19	1.13235	0.00576549	FALSE	1.10996	1.08383	1.19728	1.14149
Q9DCG9.1	Multifunctional methyltransferase subunit TRM112-like protein	Gm13072; Trmt112-ps2; Trmt112	14.132	5	1.15485	0.00576604	FALSE	1.07291	1.1696	1.13432	1.24887
Q8VIG0.1	Zinc finger CCHC domain-containing protein 14	Zcchc14	99.772	5	1.14838	0.00577645	FALSE	1.07302	1.15782	1.13323	1.23437
Q9JJU8.1	SH3 domain-binding glutamic acid-rich-like protein	Sh3bgrl	12.803	9	0.741891	0.00578898	FALSE	0.85559	0.588378	0.705775	0.852459
P32883.1	GTPase KRas	Kras	21.642	2	0.849533	0.00579077	FALSE	0.8659	0.834503	0.934727	0.77043
P62774.2	Myotrophin	Mtpn	12.853	5	0.834305	0.00581854	FALSE	0.914641	0.832296	0.732638	0.868701
Q91Z61.1	GTP-binding protein Di-Ras1	Diras1	22.25	3	0.726262	0.0058469	FALSE	0.8443	0.548859	0.804164	0.746692
Q99JY8.1	Phospholipid phosphatase 3	Ppap2b; Plpp3	35.193	2	0.762492	0.00585182	FALSE	0.866187	0.779981	0.826468	0.605332
Q80TZ3.2	Putative tyrosine-protein phosphatase auxilin	Dnajc6	102.235	20	1.12911	0.00585194	FALSE	1.06506	1.13909	1.16328	1.15129
Q810U4.2	Neuronal cell adhesion molecule	Nrcam	138.435	15	0.790568	0.00587509	FALSE	0.83351	0.8992	0.795682	0.655134
Q9QXG4.2	Acetyl-coenzyme A synthetase, cytoplasmic	Acss2	78.811	2	0.842068	0.00588684	FALSE	0.933182	0.82558	0.757863	0.860883
Q3TEW6.1	Myelin protein zero-like protein 1	Mpzl1	29.476	2	0.798403	0.00589182	FALSE	0.914601	0.785381	0.838394	0.675513
Q9R1L5.3	Microtubule-associated serine/threonine-protein kinase 1	Mast1	170.892	46	1.12966	0.00590247	FALSE	1.08797	1.12255	1.1143	1.19672
Q8VEF1.2	GRAM domain-containing protein 1A	Gramd1a	80.649	2	0.831672	0.00591741	FALSE	0.883303	0.778361	0.923492	0.755187
Q91WT4.2	DnaJ homolog subfamily C member 17	Dnajc17	34.444	3	1.22225	0.00592358	FALSE	1.249	1.04582	1.2535	1.36106
Q9CXP8.1	Guanine nucleotide-binding protein G(I)/G(S)/G(O) subunit gamma-10	Gng10	7.225	2	0.775557	0.00594195	FALSE	0.827091	0.834886	0.846199	0.620577
Q9QUI0.1	Transforming protein RhoA	Rhoa	21.768	12	0.829829	0.00594476	FALSE	0.882884	0.835716	0.893216	0.719274
Q921E2.1	Ras-related protein Rab-31	Rab31	21.318	3	0.774716	0.00594945	FALSE	0.882036	0.825395	0.791124	0.625222
A6H5Y3.1	Methionine synthase	Mtr	138.981	22	1.13012	0.00601673	FALSE	1.06252	1.15242	1.14354	1.1651
Q7TN79.2	A-kinase anchor protein 7 isoform gamma	Akap7	35.46	5	0.717767	0.00603377	FALSE	0.875055	0.751136	0.748329	0.540077
Q5DU37.2	Zinc finger FYVE domain-containing protein 26	Zfyve26	282.781	6	1.14737	0.0060533	FALSE	1.11946	1.0864	1.24478	1.14624
P62322.2	U6 snRNA-associated Sm-like protein LSm5	Lsm5; LOC100044729; LOC102641341	9.931	2	0.693613	0.00605973	TRUE	0.666624	0.943462	0.545372	0.681174
P62827.3	GTP-binding nuclear protein Ran	LOC100045999; Ran; LOC102641332	24.408	9	0.84593	0.00608075	FALSE	0.828036	0.823051	0.785574	0.956146
O55203.2	LIM domain-binding protein 2	Ldb2	42.664	5	0.888049	0.00608356	FALSE	0.85162	0.925957	0.875107	0.902697
Q3UX10.2	Tubulin alpha chain-like 3	Tubal3	49.956	3	1.24029	0.00610432	FALSE	1.19955	1.1599	1.14432	1.48623
P28661.1	Septin-4	Sept4	54.901	13	1.13732	0.00610691	FALSE	1.10612	1.1613	1.07958	1.20632
P35278.2	Ras-related protein Rab-5C	Rab5c	23.398	8	0.862653	0.00612392	FALSE	0.88397	0.886511	0.905807	0.779628
P97333.2	Neuropilin-1	Nrp1	102.935	3	0.808983	0.00613543	FALSE	0.697738	0.818001	0.935617	0.804667
O70435.3	Proteasome subunit alpha type-3	Psma3	28.387	16	0.810434	0.00613922	FALSE	0.903781	0.855853	0.811957	0.686963
P24529.3	Tyrosine 3-monooxygenase	Th	55.958	2	1.2017	0.00618889	FALSE	1.23286	1.04432	1.23869	1.31004
Q8K2C7.2	Protein OS-9	Os9	76.061	2	0.714675	0.00619243	FALSE	0.858889	0.595552	0.851692	0.59954
P26450.2	Phosphatidylinositol 3-kinase regulatory subunit alpha	Pik3r1	83.465	8	0.897244	0.00619672	FALSE	0.895416	0.88836	0.925873	0.880242
Q8CG76.3	Aflatoxin B1 aldehyde reductase member 2	Akr7a5	40.586	3	0.900317	0.00620875	FALSE	0.900356	0.893691	0.918133	0.890633
Q9D6Y7.1	Mitochondrial peptide methionine sulfoxide reductase	Msra	25.972	10	1.1174	0.00622892	FALSE	1.1406	1.1275	1.07374	1.12932
Q3UHB1.1	5'-nucleotidase domain-containing protein 3	Nt5dc3	63.13	7	1.26041	0.0062505	FALSE	1.28065	1.15017	1.5162	1.13059
O54833.1	Casein kinase II subunit alpha'	Csnk2a2	41.189	9	0.821652	0.0062554	FALSE	0.806399	0.960857	0.749288	0.78435
P97315.3	Cysteine and glycine-rich protein 1	Csrp1	20.57	3	0.863947	0.00627272	FALSE	0.875974	0.816391	0.823623	0.944206
Q3UL36.2	Arginine and glutamate-rich protein 1	Arglu1	32.868	5	0.802398	0.00630223	FALSE	0.927993	0.763034	0.846563	0.692046
O55137.1	Acyl-coenzyme A thioesterase 1	Acot1	46.107	9	0.846461	0.00630826	FALSE	0.932727	0.787239	0.787838	0.887386
P83741.2	Serine/threonine-protein kinase WNK1	Wnk1	250.779	15	1.11489	0.00631042	FALSE	1.09317	1.09381	1.12629	1.14737
Q99ME3.2	Synphilin-1	Sncaip	105.542	15	1.1259	0.00633649	FALSE	1.08288	1.09492	1.16691	1.16143
Q8C0I4.2	Enhancer of polycomb homolog 2	Epc2	90.903	2	0.836092	0.00635513	FALSE	0.891303	0.919412	0.797986	0.749927
Q9D516.1	Coiled-coil domain-containing protein 130	Ccdc130	43.853	2	0.885949	0.00638875	FALSE	0.874755	0.850734	0.940693	0.879901
Q8C6G1.1	Protein C21orf2 homolog	1810043G02Rik	28.221	5	1.1235	0.00639385	FALSE	1.13628	1.06519	1.14149	1.15228
O08810.1	116 kDa U5 small nuclear ribonucleoprotein component	Eftud2	109.291	6	0.766353	0.00639672	FALSE	0.934406	0.795335	0.726815	0.638164
Q99PP2.3	Zinc finger protein 318		246.173	8	0.831255	0.00640772	FALSE	0.948711	0.793019	0.844829	0.750941
Q9EQU5.1	Protein SET	Set	33.358	10	0.839713	0.00641318	FALSE	0.90212	0.866613	0.732838	0.867823
Q9JJX8.2	Serine/threonine-protein kinase 32B	Stk32b	47.885	2	0.898794	0.00641848	FALSE	0.905566	0.876628	0.918282	0.893536
A2RSJ4.2	UHRF1-binding protein 1-like	Uhrf1bp1l	161.838	9	1.12624	0.00643036	FALSE	1.07681	1.11728	1.18551	1.12833
Q6ZQ93.3	Ubiquitin carboxyl-terminal hydrolase 34	Usp34	407.953	27	1.11305	0.00646838	FALSE	1.09374	1.14703	1.09875	1.11315
Q9DA08.1	SAGA-associated factor 29	Ccdc101; Sgf29	33.277	2	0.87651	0.00647113	FALSE	0.868023	0.949135	0.855347	0.837446
Q9CZ42.1	ATP-dependent (S)-NAD(P)H-hydrate dehydratase	Carkd; Naxd	36.694	5	0.857226	0.00647126	FALSE	0.952207	0.797335	0.834355	0.850931
Q61464.2	Zinc finger protein 638	Zfml; Zfp638	217.999	21	0.784042	0.00647131	FALSE	0.973912	0.733215	0.732353	0.72244
Q61655.2	ATP-dependent RNA helicase DDX19A	Ddx19a	53.899	9	0.857168	0.00648709	FALSE	0.951671	0.863086	0.809776	0.811823
O35857.2	Mitochondrial import inner membrane translocase subunit TIM44	Timm44	51.059	7	1.14344	0.00649829	FALSE	1.17115	1.07046	1.22171	1.1157
Q8CIP4.1	MAP/microtubule affinity-regulating kinase 4	Mark4	82.592	25	1.12823	0.00651079	FALSE	1.07471	1.12265	1.19192	1.12641
P56399.1	Ubiquitin carboxyl-terminal hydrolase 5	Usp5	95.772	16	0.875747	0.00651506	FALSE	0.938973	0.88794	0.822988	0.857219
Q8BGS1.1	Band 4.1-like protein 5	Epb4.1l5; Epb41l5	81.585	11	0.791093	0.00651605	FALSE	0.794949	0.960484	0.708449	0.723873
P54830.2	Tyrosine-protein phosphatase non-receptor type 5	Ptpn5	60.776	2	0.841901	0.00655102	FALSE	0.964499	0.796696	0.821525	0.795046
Q6NZL8.2	Signal peptide, CUB and EGF-like domain-containing protein 1	Scube1	111.532	5	0.878793	0.00656179	FALSE	0.844818	0.876715	0.947049	0.850246
P56376.2	Acylphosphatase-1	Acyp1	11.234	4	0.875449	0.00656792	FALSE	0.920482	0.85171	0.819203	0.913528
P43275.2	Histone H1.1	Hist1h1a	21.772	6	0.613588	0.00656961	TRUE	0.599419	0.958882	0.52526	0.469544
Q6PDK8.2	E3 ubiquitin-protein ligase DTX4	Dtx4	66.779	2	0.85803	0.0065804	FALSE	0.897318	0.9291	0.82114	0.788841
Q8BMS9.1	Ras association domain-containing protein 2	Rassf2	37.949	9	1.11876	0.00658193	FALSE	1.08019	1.16507	1.12193	1.10987
P29416.2	Beta-hexosaminidase subunit alpha	Hexa	60.574	3	1.20528	0.00659135	FALSE	1.20302	1.04177	1.30339	1.28895
Q6ZWQ7.1	Signal peptidase complex subunit 3	Spcs3	20.301	3	0.767029	0.00659742	FALSE	0.81413	0.692627	0.934977	0.657231
O70152.1	Dolichol-phosphate mannosyltransferase subunit 1	Dpm1	29.156	2	0.691433	0.00661992	TRUE	0.95116	0.66466	0.664016	0.545582
Q61097.1	Kinase suppressor of Ras 1	Ksr1	96.694	31	1.15408	0.00662818	FALSE	1.11582	1.143	1.09453	1.27097
Q4ACU6.3	SH3 and multiple ankyrin repeat domains protein 3	Shank3	185.284	23	1.14068	0.00663938	FALSE	1.11203	1.11804	1.09932	1.23851
Q62261.2	Spectrin beta chain, non-erythrocytic 1	Spnb2; Sptbn1	274.052	107	0.830138	0.00665141	FALSE	0.947703	0.771089	0.85568	0.759504
Q8R5H1.1	Ubiquitin carboxyl-terminal hydrolase 15	Usp15	112.254	10	0.879396	0.00667653	FALSE	0.922914	0.825445	0.912065	0.860855
Q8CHK3.1	Lysophospholipid acyltransferase 7	Mboat7	53.4	2	0.69111	0.0066836	TRUE	0.903947	0.586546	0.777667	0.553065
O08539.1	Myc box-dependent-interacting protein 1	Bin1	64.43	22	1.11054	0.00668989	FALSE	1.08781	1.13516	1.1161	1.10375
Q91VW5.2	Golgin subfamily A member 4	Golga4	257.406	75	1.14907	0.00669892	FALSE	1.07077	1.14007	1.14449	1.24781
Q9D358.3	Low molecular weight phosphotyrosine protein phosphatase	Acp1; LOC631286; LOC102642088	18.18	5	0.861671	0.00670083	FALSE	0.8909	0.827531	0.797932	0.936248
P68033.1	Actin, alpha cardiac muscle 1	Actc1	41.992	7	0.867012	0.00670477	FALSE	0.897966	0.788686	0.916125	0.870784
Q3TYD6.3	Serine/threonine-protein kinase LMTK2	Lmtk2	160.409	4	0.696733	0.00671705	TRUE	0.859402	0.749658	0.722525	0.502367
P59242.1	Cingulin	Cgn	136.365	4	1.17788	0.00674632	FALSE	1.12627	1.10821	1.33407	1.14869
Q922P8.2	Transmembrane protein 132A	Tmem132a	110.171	5	0.873234	0.00675154	FALSE	0.910099	0.801535	0.909322	0.87791
Q8K2L8.2	Trafficking protein particle complex subunit 12	Trappc12	87.639	5	1.10937	0.00675358	FALSE	1.12194	1.09266	1.09681	1.12686
Q9R0N0.2	Galactokinase	Galk1	42.268	3	0.8782	0.00676319	FALSE	0.885999	0.823884	0.868426	0.939123
Q61879.2	Myosin-10	Myh10	228.855	78	0.847756	0.00678526	FALSE	0.884539	0.767016	0.933166	0.815809
P60710.1	Actin, cytoplasmic 1	Actb	41.71	4	0.854837	0.00678855	FALSE	0.84483	0.775516	0.865887	0.940899
P05480.4	Neuronal proto-oncogene tyrosine-protein kinase Src	Src	60.606	7	0.760617	0.00678913	FALSE	0.824684	0.852055	0.804013	0.592165
Q99LJ0.1	CTTNBP2 N-terminal-like protein	Cttnbp2nl	69.798	22	1.10618	0.00679747	FALSE	1.1081	1.10638	1.10367	1.10673
Q99LB2.3	Dehydrogenase/reductase SDR family member 4	Dhrs4	29.866	5	1.11004	0.00680168	FALSE	1.10918	1.08468	1.13261	1.11509
Q9Z1S5.2	Neuronal-specific septin-3	Sept3	40.013	41	1.1396	0.00681022	FALSE	1.10071	1.18392	1.07489	1.20409
Q91VR5.1	ATP-dependent RNA helicase DDX1	Ddx1	82.448	23	0.88533	0.00682327	FALSE	0.916333	0.916429	0.878452	0.832898
Q8K207.1	Uncharacterized protein C1orf21 homolog	1700025G04Rik	13.874	4	0.786701	0.00684156	FALSE	0.837994	0.896539	0.794305	0.642872
Q922U1.1	U4/U6 small nuclear ribonucleoprotein Prp3	Prpf3	77.407	10	0.90112	0.00685514	FALSE	0.880113	0.897955	0.913606	0.912454
Q9CR56.1	NF-kappa-B inhibitor-interacting Ras-like protein 2	Nkiras2	21.481	6	1.2402	0.00686181	FALSE	1.06731	1.40616	1.17248	1.34341
Q8BGV8.1	Mitochondrial dynamics protein MID51	Smcr7l; Mief1	51.152	10	1.17264	0.00686439	FALSE	1.07085	1.14875	1.17753	1.30567
Q61016.2	Guanine nucleotide-binding protein G(I)/G(S)/G(O) subunit gamma-7	Gng7	7.475	6	0.750318	0.00687954	FALSE	0.922365	0.791914	0.718388	0.601883
P56380.3	Bis(5'-nucleosyl)-tetraphosphatase [asymmetrical]	Nudt2	16.979	5	0.885487	0.00690968	FALSE	0.921721	0.831588	0.884627	0.907973
E9Q4N7.1	AT-rich interactive domain-containing protein 1B		237.645	14	0.820062	0.00691044	FALSE	0.814853	0.961336	0.737107	0.782996
Q91V57.2	N-chimaerin	Chn1	53.159	9	0.900377	0.00691813	FALSE	0.89783	0.882429	0.895865	0.92588
Q6ZQA6.2	Immunoglobulin superfamily member 3	Igsf3	134.627	20	0.702405	0.00692037	TRUE	0.821301	0.787548	0.74739	0.503373
Q9DAR7.1	m7GpppX diphosphatase	Dcps	38.964	8	0.847224	0.00692055	FALSE	0.840141	0.805144	0.792629	0.961456
O88685.2	26S proteasome regulatory subunit 6A	Psmc3	49.518	19	0.797002	0.00693778	FALSE	0.899948	0.868199	0.775401	0.66601
P55066.1	Neurocan core protein	Ncan	137.114	36	1.1373	0.00695537	FALSE	1.08979	1.09035	1.15525	1.21881
Q9WUM3.1	Coronin-1B	Coro1b	53.878	6	0.900366	0.00695859	FALSE	0.894778	0.903613	0.92333	0.879484
Q6PAJ1.3	Breakpoint cluster region protein	Bcr	142.982	39	1.11033	0.00697745	FALSE	1.09185	1.10466	1.10255	1.14297
Q03385.2	Ral guanine nucleotide dissociation stimulator	Ralgds	94.142	4	1.13796	0.00701026	FALSE	1.14177	1.05412	1.19528	1.16554
Q9CY27.1	Very-long-chain enoyl-CoA reductase	Tecr	36.067	5	0.736237	0.00701383	FALSE	0.880046	0.672692	0.847072	0.586039
P21279.4	Guanine nucleotide-binding protein G(q) subunit alpha	Gnaq	42.131	11	0.745054	0.00701962	FALSE	0.83623	0.839735	0.772318	0.568165
Q8VCW8.1	Acyl-CoA synthetase family member 2, mitochondrial	Acsf2	67.907	9	1.23065	0.00702216	FALSE	1.18046	1.312	1.39727	1.06024
Q56A08.2	G-patch domain and KOW motifs-containing protein	Gpkow	53.798	13	1.11534	0.0070324	FALSE	1.07928	1.12834	1.10111	1.15427
Q60864.1	Stress-induced-phosphoprotein 1	Stip1	62.542	48	0.890085	0.00704139	FALSE	0.906568	0.917816	0.898119	0.839803
Q9QZF2.1	Glypican-1	Gpc1	61.321	9	0.818936	0.00705183	FALSE	0.891718	0.859216	0.850461	0.690521
P62192.1	26S proteasome regulatory subunit 4	Psmc1	49.154	15	0.798525	0.00707319	FALSE	0.902469	0.858207	0.791185	0.663491
P12382.4	ATP-dependent 6-phosphofructokinase, liver type	Pfkl	85.305	8	0.87501	0.00708048	FALSE	0.905859	0.914949	0.880906	0.803592
Q8BYM5.2	Neuroligin-3	Nlgn3	91.104	4	0.677958	0.00708732	TRUE	0.884194	0.682732	0.724134	0.482765
Q62108.1	Disks large homolog 4	Dlg4	80.423	7	0.877485	0.00708865	FALSE	0.910292	0.83083	0.930865	0.842191
Q8QZS3.1	Folliculin	Flcn	64.286	11	1.1392	0.00713165	FALSE	1.09751	1.12928	1.09935	1.23669
Q8R4H2.2	Rho guanine nucleotide exchange factor 12	Arhgef12	172.242	39	1.10943	0.00714616	FALSE	1.07881	1.11172	1.12459	1.12326
Q8C522.2	Endonuclease domain-containing 1 protein	Endod1	55.227	4	0.871905	0.00715775	FALSE	0.902217	0.837397	0.936383	0.818465
Q8K009.2	Mitochondrial 10-formyltetrahydrofolate dehydrogenase	Aldh1l2	101.526	4	1.1997	0.00715902	FALSE	1.22981	1.09294	1.37115	1.12423
Q9Z2G0.1	Protein fem-1 homolog B	Fem1b	70.179	9	1.13246	0.00716017	FALSE	1.08574	1.14189	1.09487	1.21111
P97496.2	SWI/SNF complex subunit SMARCC1	Smarcc1	122.813	10	0.876437	0.00719527	FALSE	0.900686	0.891714	0.804658	0.913124
Q9QXS1.3	Plectin	Plec	533.861	37	1.147	0.00722535	FALSE	1.05829	1.16645	1.23288	1.13723
Q9D328.1	Transmembrane protein 35A	Tmem35; Tmem35a	18.493	3	0.715405	0.00722555	FALSE	0.916646	0.683167	0.764029	0.547747
O09131.2	Glutathione S-transferase omega-1	Gsto1	27.48	8	0.887639	0.00723835	FALSE	0.938637	0.856241	0.857235	0.901054
Q9D9V4.1	Radial spoke head protein 9 homolog	Rsph9	31.311	4	1.13217	0.00724768	FALSE	1.10371	1.0751	1.14765	1.20661
Q8K341.1	Alpha-tubulin N-acetyltransferase 1	Atat1	47.135	34	1.19425	0.00725051	FALSE	1.09118	1.10595	1.26516	1.33228
O54734.2	Dolichyl-diphosphooligosaccharide--protein glycosyltransferase 48 kDa subunit	Ddost	48.997	2	0.798514	0.00725779	FALSE	0.946777	0.73892	0.833186	0.696711
Q99PJ0.2	Neurotrimin	Ntm	37.96	8	0.694824	0.00725796	TRUE	0.83559	0.822293	0.672864	0.504005
B2RSH2.1	Guanine nucleotide-binding protein G(i) subunit alpha-1	Gnai1	40.335	5	0.752848	0.00726074	FALSE	0.801077	0.865348	0.800084	0.579097
Q6P5E6.1	ADP-ribosylation factor-binding protein GGA2	Gga2	66.007	10	1.14511	0.00736721	FALSE	1.08691	1.1325	1.11379	1.25239
Q8BHC1.1	Ras-related protein Rab-39B	Rab39b	24.621	4	0.77455	0.00737158	FALSE	0.879332	0.833118	0.799356	0.614674
O70494.2	Transcription factor Sp3	Sp3	82.312	7	1.12954	0.00739976	FALSE	1.08705	1.08554	1.15069	1.19857
Q9DAK9.1	14 kDa phosphohistidine phosphatase	Phpt1	13.988	5	0.834979	0.00742546	FALSE	0.804419	0.830011	0.757328	0.961483
P59644.2	Phosphatidylinositol 4,5-bisphosphate 5-phosphatase A	Inpp5j	107.478	2	1.15745	0.00742766	FALSE	1.17059	1.17317	1.05037	1.25228
A2AP18.2	1-phosphatidylinositol 4,5-bisphosphate phosphodiesterase eta-2	Plch2	164.195	6	1.11542	0.00745207	FALSE	1.15507	1.07027	1.12433	1.11365
Q71M36.2	Chondroitin sulfate proteoglycan 5	Cspg5	60.368	7	0.799517	0.00745392	FALSE	0.882066	0.810077	0.869821	0.657634
P18872.3	Guanine nucleotide-binding protein G(o) subunit alpha	Gnao1	40.059	22	0.695065	0.00747113	TRUE	0.808767	0.825817	0.706388	0.494674
O08599.2	Syntaxin-binding protein 1	Stxbp1	67.526	25	0.770315	0.00748669	FALSE	0.887722	0.828856	0.784672	0.609972
A2AIV2.1	Protein virilizer homolog	1110037F02Rik; Virma	201.313	5	0.879786	0.00749306	FALSE	0.854455	0.884344	0.836143	0.947967
Q8BG30.1	Negative elongation factor A	Nelfa; Whsc2	57.549	18	1.1497	0.0074937	FALSE	1.06362	1.11251	1.20689	1.22376
Q99JX3.3	Golgi reassembly-stacking protein 2	Gorasp2	47.009	12	1.19126	0.00749939	FALSE	1.13016	1.36076	1.20308	1.08799
Q9WVB0.2	RNA-binding protein with multiple splicing	Rbpms	21.802	2	1.18506	0.00751781	FALSE	1.07863	1.12457	1.20832	1.33955
Q91XD6.1	Vacuolar protein-sorting-associated protein 36	Vps36	43.708	8	1.12959	0.00752399	FALSE	1.0929	1.07397	1.17945	1.17571
Q8R5A0.1	N-lysine methyltransferase SMYD2	Smyd2	49.535	4	1.13107	0.00754406	FALSE	1.08167	1.11044	1.11809	1.21679
Q9CXE2.1	B-cell CLL/lymphoma 7 protein family member A	Bcl7a	22.767	5	0.881895	0.00756573	FALSE	0.841568	0.95155	0.864629	0.874196
Q8R127.1	Saccharopine dehydrogenase-like oxidoreductase	Sccpdh	47.099	3	0.686968	0.00756823	TRUE	0.906192	0.703448	0.702175	0.500592
Q62432.2	Mothers against decapentaplegic homolog 2	Smad2	52.233	8	1.14555	0.00756923	FALSE	1.08459	1.09002	1.17669	1.23779
P62334.1	26S proteasome regulatory subunit 10B	Psmc6	44.145	11	0.862882	0.00757248	FALSE	0.900135	0.886613	0.899716	0.771852
Q61166.3	Microtubule-associated protein RP/EB family member 1	Mapre1	29.997	23	1.12828	0.00757797	FALSE	1.11001	1.06862	1.19588	1.14243
D3YXK1.1	Atherin	Samd1	54.5	6	1.10897	0.00758574	FALSE	1.13941	1.0886	1.09199	1.11821
P97765.1	WW domain-binding protein 2	Wbp2	28.013	4	0.905279	0.00759142	FALSE	0.908112	0.915709	0.893849	0.903869
P58021.1	Transmembrane 9 superfamily member 2	Tm9sf2	75.28	2	0.726576	0.00760216	FALSE	0.984808	0.642266	0.67115	0.659682
P10630.2	Eukaryotic initiation factor 4A-II	Eif4a2	46.373	6	0.88698	0.00761109	FALSE	0.942103	0.841748	0.875996	0.891127
Q66L44.4	Voltage-dependent calcium channel beta subunit-associated regulatory protein	Dos; Cbarp	74.086	6	0.882059	0.0076146	FALSE	0.951815	0.867878	0.870642	0.841481
Q2NL51.2	Glycogen synthase kinase-3 alpha	Gsk3a	51.628	12	1.16523	0.00761688	FALSE	1.08439	1.12105	1.16448	1.30226
Q8C052.2	Microtubule-associated protein 1S	Map1s; Mtap1s	102.875	34	1.12083	0.00762888	FALSE	1.08016	1.08973	1.14213	1.17397
Q8BJL0.1	SWI/SNF-related matrix-associated actin-dependent regulator of chromatin subfamily A-like protein 1	Smarcal1	100.777	28	1.14056	0.00764183	FALSE	1.07793	1.16727	1.09626	1.2269
Q3UHJ0.2	AP2-associated protein kinase 1	Aak1	103.282	25	1.10963	0.00765742	FALSE	1.07381	1.13481	1.11551	1.11552
P62983.2	Ubiquitin-40S ribosomal protein S27a	Rps27a; Rps27a-ps2; LOC100042019	17.939	2	0.87704	0.00765839	FALSE	0.872423	0.822251	0.949775	0.859361
P61226.1	Ras-related protein Rap-2b	Rap2b	20.491	2	0.690947	0.00766183	TRUE	0.854311	0.761717	0.716409	0.488426
Q9R1T4.4	Septin-6	Sept6	49.588	16	1.13415	0.00767073	FALSE	1.15524	1.17739	1.04736	1.1615
P43276.2	Histone H1.5	Hist1h1b	22.562	11	0.646911	0.00767167	TRUE	0.688733	0.948797	0.507698	0.527925
P51150.2	Ras-related protein Rab-7a	Rab7	23.475	15	0.796793	0.00768074	FALSE	0.922149	0.828315	0.799954	0.659811
Q7TNM2.1	Tripartite motif-containing protein 46	Trim46	83.378	42	1.13914	0.00769097	FALSE	1.08169	1.12845	1.11399	1.23829
Q8BHN3.1	Neutral alpha-glucosidase AB	Ganab	106.844	21	0.834569	0.00769178	FALSE	0.937459	0.748946	0.881422	0.783858
P61264.1	Syntaxin-1B	Stx1b	33.224	10	0.722691	0.00771096	FALSE	0.884757	0.774283	0.740495	0.537755
Q6PDC0.1	RUN domain-containing protein 3B	Rundc3b	45.11	5	0.857561	0.00772237	FALSE	0.938689	0.777283	0.886427	0.835177
Q8C7X2.1	ER membrane protein complex subunit 1	Emc1	111.535	2	0.786553	0.00772522	FALSE	0.883878	0.673997	0.90387	0.710318
Q8R0K9.1	Transcription factor E2F4	E2f4	43.806	8	1.16571	0.00776039	FALSE	1.15766	1.09912	1.10823	1.30918
Q6P5F6.1	Zinc transporter ZIP10	Slc39a10	94.335	3	0.727631	0.00776073	FALSE	0.873014	0.818434	0.717191	0.547802
Q9ERA0.1	Alpha-globin transcription factor CP2	Tfcp2	56.996	3	1.12853	0.00777663	FALSE	1.1126	1.06595	1.1948	1.14904
Q3UIK4.1	N6-adenosine-methyltransferase non-catalytic subunit	Mettl14	52.09	6	0.876487	0.00777682	FALSE	0.822725	0.942005	0.847196	0.899954
Q8CEC0.1	Nuclear pore complex protein Nup88	Nup88	84.884	9	1.11101	0.00778537	FALSE	1.08253	1.11885	1.0944	1.14967
Q9D832.1	DnaJ homolog subfamily B member 4	Dnajb4	37.758	13	1.12485	0.00779175	FALSE	1.11694	1.06027	1.14993	1.17583
Q80XI4.1	Phosphatidylinositol 5-phosphate 4-kinase type-2 beta	Pip4k2b	47.289	14	0.834609	0.00781005	FALSE	0.791056	0.945248	0.86942	0.746452
Q8CDA1.1	Phosphatidylinositide phosphatase SAC2	Inpp5f	127.528	23	1.1147	0.00782007	FALSE	1.15135	1.08027	1.08809	1.14075
O35326.2	Serine/arginine-rich splicing factor 5	Srsf5	30.873	3	0.737716	0.00784937	FALSE	0.816328	0.903391	0.699632	0.574737
Q9CQX2.1	Cytochrome b5 type B	Cyb5b	16.308	5	0.769382	0.0078499	FALSE	0.937148	0.625545	0.793031	0.753211
Q91WC3.1	Long-chain-fatty-acid--CoA ligase 6	Acsl6	77.967	3	0.801623	0.00786905	FALSE	0.956989	0.697384	0.820977	0.753451
Q8VHH5.1	Arf-GAP with GTPase, ANK repeat and PH domain-containing protein 3	Agap3	97.905	19	1.13152	0.00789849	FALSE	1.11619	1.1259	1.21548	1.07329
Q69ZL1.2	FYVE, RhoGEF and PH domain-containing protein 6	Fgd6	155.072	3	1.11263	0.00791012	FALSE	1.13345	1.06526	1.12671	1.13137
P43274.2	Histone H1.4	Hist1h1e	21.964	7	0.559536	0.00792737	TRUE	0.668151	0.895815	0.407713	0.401544
P63089.1	Pleiotrophin	Ptn	18.857	8	0.844066	0.00795086	FALSE	0.864642	0.944726	0.827018	0.751257
P27773.2	Protein disulfide-isomerase A3	Pdia3	56.643	33	0.778528	0.0079633	FALSE	0.949938	0.699923	0.821689	0.672426
Q91Y86.1	Mitogen-activated protein kinase 8	Mapk8	44.201	12	1.12123	0.00797343	FALSE	1.08679	1.08564	1.13001	1.18529
Q5SSZ5.1	Tensin-3	Tns3	155.491	4	1.16	0.00797986	FALSE	1.03516	1.19816	1.19215	1.2254
P62874.3	Guanine nucleotide-binding protein G(I)/G(S)/G(T) subunit beta-1	Gnb1	37.353	9	0.727141	0.00798068	FALSE	0.846702	0.834207	0.732765	0.54018
Q9CR00.1	26S proteasome non-ATPase regulatory subunit 9	Psmd9	24.705	5	0.899376	0.00799819	FALSE	0.913015	0.86702	0.891924	0.926904
Q3SXD3.1	HD domain-containing protein 2	Hddc2	22.738	3	0.89195	0.00800364	FALSE	0.856119	0.887867	0.884328	0.94495
P56564.2	Excitatory amino acid transporter 1	Slc1a3	59.584	3	0.660511	0.00801499	TRUE	0.904757	0.635029	0.714274	0.464159
Q62011.2	Podoplanin	Pdpn	18.221	2	0.771342	0.00801586	FALSE	0.802757	0.939956	0.743222	0.630917
Q5SVL6.1	Rap1 GTPase-activating protein 2	Rap1gap2	78.205	6	1.13605	0.00807101	FALSE	1.07996	1.0848	1.20857	1.17699
Q9JM05.2	E3 SUMO-protein ligase PIAS4	Pias4	55.534	11	1.12321	0.00807664	FALSE	1.08786	1.17167	1.07511	1.1609
Q8CGC4.3	Protein LSM14 homolog B	Lsm14b	42.284	14	0.904416	0.00807782	FALSE	0.891877	0.90566	0.893162	0.927146
Q9DAZ9.2	Abscission/NoCut checkpoint regulator	Zfyve19	43.245	5	1.13737	0.00808386	FALSE	1.0965	1.09907	1.12044	1.23997
P23116.5	Eukaryotic translation initiation factor 3 subunit A	Eif3a	161.838	35	0.75516	0.00809939	FALSE	0.932162	0.731714	0.792329	0.601927
Q9EQQ9.2	Protein O-GlcNAcase	Mgea5	103.096	35	1.10595	0.00811818	FALSE	1.08982	1.13182	1.08813	1.11477
Q7TN83.1	Synaptotagmin-16	Syt16	71.21	4	1.11452	0.00814058	FALSE	1.0936	1.07325	1.13907	1.15311
Q9DBY5.2	Chromobox protein homolog 6	Cbx6	44.432	5	1.14994	0.00815083	FALSE	1.12446	1.06173	1.17312	1.25014
Q8CE90.1	Dual specificity mitogen-activated protein kinase kinase 7	Map2k7	59.274	7	1.12248	0.00817161	FALSE	1.05851	1.17574	1.13717	1.12192
Q08376.1	Zinc finger and BTB domain-containing protein 14	Zbtb14; Zfp161	50.867	3	0.829825	0.00817994	FALSE	0.793722	0.970105	0.750566	0.82274
O08789.2	Max-binding protein MNT	Mnt	63.235	3	1.11934	0.00818119	FALSE	1.08686	1.07918	1.15448	1.16178
Q8HW98.2	IgLON family member 5	Iglon5	36.744	3	0.759046	0.00819219	FALSE	0.828669	0.886028	0.767965	0.589327
Q9DBP5.1	UMP-CMP kinase	Cmpk1	22.151	7	0.883311	0.00822957	FALSE	0.914227	0.854374	0.834249	0.93422
P46471.5	26S proteasome regulatory subunit 7	Psmc2	48.617	21	0.80184	0.00824914	FALSE	0.916379	0.855046	0.792616	0.665578
Q8K389.3	CDK5 regulatory subunit-associated protein 2	Cdk5rap2	205.817	11	0.898297	0.00825274	FALSE	0.870069	0.903481	0.883767	0.937658
Q8VIM9.1	Immunity-related GTPase family Q protein	Irgq	59.287	13	1.11603	0.00827568	FALSE	1.14245	1.06392	1.10772	1.15259
Q8CIE6.2	Coatomer subunit alpha	Copa	138.344	25	0.856838	0.0082901	FALSE	0.942605	0.822674	0.890827	0.780424
Q9R0M6.1	Ras-related protein Rab-9A	Rab9	22.895	4	0.86055	0.00829582	FALSE	0.893326	0.922583	0.866863	0.768031
Q9QY93.1	dCTP pyrophosphatase 1	Dctpp1	18.783	2	0.845796	0.00831087	FALSE	0.855649	0.776052	0.800901	0.961154
P54279.1	Mismatch repair endonuclease PMS2	Pms2	95.165	2	1.13358	0.00831648	FALSE	1.07072	1.0906	1.19668	1.1796
Q9CQ36.1	DNA polymerase epsilon subunit 4	Pole4	12.232	4	1.15627	0.00835745	FALSE	1.08818	1.12153	1.13622	1.28951
Q3UD82.1	Poly [ADP-ribose] polymerase 8	Parp8	95.499	3	1.19529	0.00836181	FALSE	1.09972	1.14718	1.16453	1.38879
P41242.2	Megakaryocyte-associated tyrosine-protein kinase	Matk	56.021	4	1.11374	0.00836246	FALSE	1.14318	1.06269	1.11008	1.14054
P47811.3	Mitogen-activated protein kinase 14	Mapk14	41.261	3	1.13815	0.00840891	FALSE	1.07203	1.10563	1.15148	1.22842
Q14CH7.1	Alanine--tRNA ligase, mitochondrial	Aars2	106.716	5	1.12753	0.0084221	FALSE	1.16091	1.06939	1.18995	1.09422
P97792.1	Coxsackievirus and adenovirus receptor homolog	Cxadr	39.922	20	0.711936	0.00844944	FALSE	0.848322	0.804966	0.733835	0.512682
Q07076.2	Annexin A7	Anxa7	49.893	2	0.894154	0.00845063	FALSE	0.896961	0.864058	0.943161	0.870257
Q8QZY1.1	Eukaryotic translation initiation factor 3 subunit L	Eif3l	66.57	12	0.77973	0.00845963	FALSE	0.931071	0.780698	0.805136	0.631912
P00375.3	Dihydrofolate reductase	Dhfr	21.592	9	1.17559	0.00846459	FALSE	1.10688	1.34422	1.11854	1.14713
Q05512.3	Serine/threonine-protein kinase MARK2	Mark2	86.252	36	1.13396	0.00848991	FALSE	1.09728	1.0654	1.18029	1.19833
Q9CQ79.1	Thioredoxin domain-containing protein 9	Txndc9	26.243	7	0.83456	0.00849255	FALSE	0.964607	0.844108	0.789185	0.755047
Q9Z0R9.1	Fatty acid desaturase 2	Fads2	52.354	6	0.725811	0.00850978	FALSE	0.894616	0.644478	0.841717	0.571891
Q3TPE9.1	Ankyrin repeat and MYND domain-containing protein 2	Ankmy2	48.742	7	1.12462	0.00853919	FALSE	1.06411	1.19447	1.12744	1.11666
P63158.2	High mobility group protein B1	Hmgb1; Gm21596; LOC100862258	24.878	21	0.86804	0.00854009	FALSE	0.897696	0.893711	0.778732	0.908766
O09118.3	Netrin-1	Ntn1	67.766	7	1.11763	0.00854242	FALSE	1.15505	1.05983	1.10747	1.14676
Q8C0D4.2	Rho GTPase-activating protein 12	Arhgap12	95.294	15	1.14413	0.00855953	FALSE	1.04899	1.12841	1.18929	1.21762
Q69ZH9.2	Rho GTPase-activating protein 23	Arhgap23	161.732	39	1.12284	0.0086055	FALSE	1.10149	1.07213	1.12732	1.19403
Q9WV92.1	Band 4.1-like protein 3	Epb4.1l3; Epb41l3	103.274	33	0.868558	0.00862075	FALSE	0.842817	0.916105	0.926869	0.795197
P26645.2	Myristoylated alanine-rich C-kinase substrate	Marcks	29.644	16	0.852277	0.00864929	FALSE	0.88049	0.905051	0.887784	0.74574
Q8BWT1.3	3-ketoacyl-CoA thiolase, mitochondrial	Acaa2	41.803	7	1.22967	0.00865449	FALSE	1.33491	1.04612	1.38907	1.17809
Q9QXS6.4	Drebrin	Dbn1	77.239	33	0.884589	0.00866389	FALSE	0.892564	0.826522	0.94243	0.880784
P62849.1	40S ribosomal protein S24	Rps24; LOC677113; LOC102642752	15.413	2	0.657742	0.0086857	TRUE	0.856693	0.647903	0.760206	0.444734
Q3UHD1.1	Adhesion G protein-coupled receptor B1	Bai1; Adgrb1	173.185	5	0.846069	0.00870409	FALSE	0.937311	0.814394	0.891872	0.75386
Q6PD28.1	Serine/threonine-protein phosphatase 2A 56 kDa regulatory subunit beta isoform	Ppp2r5b	57.306	12	1.11507	0.00871477	FALSE	1.14863	1.11824	1.13804	1.05753
Q923D5.2	WW domain-binding protein 11	Wbp11	69.831	19	0.777701	0.00871698	FALSE	0.762163	0.965009	0.649108	0.766267
Q80U62.2	Run domain Beclin-1-interacting and cysteine-rich domain-containing protein	1700021K19Rik; Rubcn	106.792	2	1.15907	0.00873525	FALSE	1.03016	1.2262	1.17125	1.2184
Q9Z2W0.2	Aspartyl aminopeptidase	Dnpep	52.174	8	0.846675	0.00875624	FALSE	0.896002	0.849143	0.913758	0.738882
Q3U034.1	Methyltransferase-like protein 4	Mettl4	53.272	2	1.18987	0.00877199	FALSE	1.14029	1.05792	1.25796	1.32276
Q8BFR2.1	Follistatin-related protein 5	Fstl5	95.755	13	1.13476	0.00878452	FALSE	1.07364	1.1073	1.13272	1.23082
P62880.3	Guanine nucleotide-binding protein G(I)/G(S)/G(T) subunit beta-2	Gnb2	37.307	2	0.733522	0.00880575	FALSE	0.9004	0.810832	0.711857	0.557037
Q922Y1.1	UBX domain-containing protein 1	Ubxn1	33.552	11	1.13154	0.00883229	FALSE	1.13539	1.04622	1.16068	1.18973
Q6P1F6.1	Serine/threonine-protein phosphatase 2A 55 kDa regulatory subunit B alpha isoform	Ppp2r2a	51.659	7	0.906973	0.00885452	FALSE	0.924959	0.900241	0.890939	0.91116
Q9QYS9.1	Protein quaking	Qk	37.647	25	1.1594	0.00885626	FALSE	1.08717	1.14567	1.11501	1.3012
Q8VI75.1	Importin-4	Ipo4	119.198	16	1.10966	0.00888683	FALSE	1.07287	1.09385	1.12492	1.1486
Q6DIC0.1	Probable global transcription activator SNF2L2	Smarca2	180.141	11	0.712471	0.00888864	FALSE	0.684078	0.989713	0.582375	0.653614
Q8BMU0.1	Zinc finger protein 76	Zfp523	61.416	3	1.16497	0.00889931	FALSE	1.05201	1.1269	1.2779	1.2174
Q6QD59.1	Vesicle transport protein SEC20	Bnip1	26.159	2	0.829188	0.00892407	FALSE	0.974149	0.759922	0.828023	0.771684
P57759.2	Endoplasmic reticulum resident protein 29	Erp29	28.805	5	0.792167	0.00892525	FALSE	0.945789	0.696089	0.849876	0.702658
Q8BHL5.1	Engulfment and cell motility protein 2	Elmo2	83.833	14	1.11458	0.00893625	FALSE	1.07096	1.09214	1.16374	1.13386
Q9EQS3.5	c-Myc-binding protein	Mycbp	11.962	4	0.890919	0.00894327	FALSE	0.925166	0.91236	0.833138	0.895688
A2AGX3.1	PR domain-containing protein 11	Prdm11	63.343	2	1.14016	0.0089851	FALSE	1.06868	1.0951	1.17964	1.22619
Q9JII6.3	Alcohol dehydrogenase [NADP(+)]	Akr1a1	36.564	9	0.88106	0.00901815	FALSE	0.926428	0.846779	0.828269	0.927774
Q9JMD1.1	Scm-like with four MBT domains protein 1	Sfmbt1	97.276	2	1.14341	0.00905231	FALSE	1.10847	1.26508	1.09519	1.11161
Q8C854.1	Myelin expression factor 2	Myef2	63.254	31	0.889869	0.00907193	FALSE	0.952467	0.857793	0.861162	0.891294
P28658.2	Ataxin-10	Atxn10	53.673	30	1.10868	0.00907972	FALSE	1.09162	1.11411	1.07759	1.15276
Q8R191.1	Synaptogyrin-3	Syngr3	24.545	5	0.779715	0.00911004	FALSE	0.950653	0.731255	0.818452	0.648486
Q64105.1	Sepiapterin reductase	Spr	27.865	4	0.867884	0.00911596	FALSE	0.88175	0.801261	0.8396	0.956373
Q8VE80.1	THO complex subunit 3	Thoc3	38.713	6	1.12905	0.00913534	FALSE	1.11242	1.05483	1.15896	1.19488
Q8K2V6.1	Importin-11	Ipo11	112.344	6	0.888441	0.00917402	FALSE	0.859641	0.944699	0.907302	0.845232
Q3TN34.1	MICAL-like protein 2	Micall2	108.222	19	1.1927	0.00921801	FALSE	1.15204	1.04956	1.24558	1.34346
Q9JJY3.1	Sphingomyelin phosphodiesterase 3	Smpd3	71.152	10	0.758112	0.00921875	FALSE	0.887892	0.822327	0.778112	0.581071
P68373.1	Tubulin alpha-1C chain	Tuba1c	49.877	4	1.22419	0.00922527	FALSE	1.27727	1.04446	1.1914	1.4132
Q9JHL1.2	Na(+)/H(+) exchange regulatory cofactor NHE-RF2	Slc9a3r2	37.38	3	0.870657	0.00923583	FALSE	0.924856	0.913982	0.861102	0.790409
Q8VCP8.1	Adenylate kinase isoenzyme 6	Ak6; Taf9	19.935	3	1.16531	0.00923624	FALSE	1.11356	1.0614	1.21642	1.28452
Q9D787.2	Peptidyl-prolyl cis-trans isomerase-like 2	Ppil2	59.028	20	1.16797	0.0092604	FALSE	1.05908	1.29932	1.12498	1.20256
Q91V92.1	ATP-citrate synthase	Acly	119.651	41	0.879674	0.00928411	FALSE	0.909215	0.891607	0.919648	0.803077
Q5PR69.3	Uncharacterized protein KIAA1211	C530008M17Rik	132.206	53	1.16085	0.00928442	FALSE	1.08797	1.07984	1.20897	1.27847
P59999.3	Actin-related protein 2/3 complex subunit 4	Arpc4	19.654	6	0.867217	0.00928941	FALSE	0.92234	0.924591	0.791241	0.838609
Q922L6.2	Negative elongation factor D	Nelfcd; Th1l	66.233	15	1.12284	0.0092986	FALSE	1.1028	1.06644	1.13046	1.19593
Q61772.2	Ephrin type-A receptor 7	Epha7	111.788	2	0.811006	0.00933956	FALSE	0.896934	0.782042	0.904867	0.681626
Q9JIW9.1	Ras-related protein Ral-B	Ralb	23.335	2	0.726465	0.00934014	FALSE	0.849359	0.80948	0.7685	0.525593
O08579.1	Emerin	Emd	29.417	4	0.800199	0.00935758	FALSE	0.886422	0.772378	0.903859	0.662637
P67871.1	Casein kinase II subunit beta	Csnk2b	24.926	6	0.778134	0.00935815	FALSE	0.689008	0.993681	0.721967	0.741684
Q99LR1.2	Monoacylglycerol lipase ABHD12	Abhd12	45.241	2	0.727386	0.00936273	FALSE	0.925358	0.617542	0.823584	0.592607
P57716.3	Nicastrin	Ncstn	78.443	5	0.721291	0.00937011	FALSE	0.878435	0.675465	0.84317	0.541191
Q7TPH6.2	E3 ubiquitin-protein ligase MYCBP2	Mycbp2	517.408	28	0.861735	0.00940089	FALSE	0.935691	0.835724	0.905553	0.778732
P28652.2	Calcium/calmodulin-dependent protein kinase type II subunit beta	Camk2b	60.423	24	0.869535	0.00942387	FALSE	0.950528	0.835079	0.895388	0.804372
Q7TNV0.1	Protein DEK	Dek	43.132	14	0.706064	0.00944047	FALSE	0.707055	0.973068	0.547696	0.659557
O88712.2	C-terminal-binding protein 1	Ctbp1	47.715	6	0.864153	0.00946547	FALSE	0.91516	0.923261	0.848846	0.77734
Q99PP7.2	E3 ubiquitin-protein ligase TRIM33	Trim33	123.764	35	1.12061	0.00947165	FALSE	1.0794	1.10187	1.10541	1.19937
Q3UHL1.2	CaM kinase-like vesicle-associated protein	Camkv	54.785	16	0.841929	0.00949537	FALSE	0.936229	0.843291	0.870165	0.731577
Q9DCJ9.1	N-acetylneuraminate lyase	Npl	35.108	4	1.11185	0.00949929	FALSE	1.09953	1.09841	1.08011	1.17123
Q9R1P3.1	Proteasome subunit beta type-2	Psmb2	22.892	6	0.818838	0.00950043	FALSE	0.938488	0.858979	0.801494	0.695353
O70194.2	Eukaryotic translation initiation factor 3 subunit D	Eif3d	63.948	8	0.898225	0.00950448	FALSE	0.930423	0.891201	0.918512	0.854515
Q64010.1	Adapter molecule crk	Crk	33.794	10	0.900183	0.00950862	FALSE	0.924657	0.875879	0.871123	0.930405
Q7TQF7.1	Amphiphysin	Amph	74.967	22	1.10581	0.00952085	FALSE	1.08636	1.14354	1.11596	1.07861
Q45VK7.1	Cytoplasmic dynein 2 heavy chain 1	Dync2h1	492.029	17	0.845369	0.00953445	FALSE	0.975197	0.813752	0.831374	0.774054
Q8R0X7.1	Sphingosine-1-phosphate lyase 1	Sgpl1	63.636	2	0.727082	0.00954691	FALSE	0.840148	0.667553	0.896994	0.556502
Q8BMP6.3	Golgi resident protein GCP60	Acbd3	60.144	8	1.11057	0.00957198	FALSE	1.10705	1.06081	1.12576	1.14987
P14873.2	Microtubule-associated protein 1B	Map1b; Mtap1b	270.089	294	1.11528	0.00958136	FALSE	1.07793	1.07564	1.15778	1.15252
Q6PFE7.1	Tomoregulin-1	Tmeff1	40.088	3	0.775637	0.0095876	FALSE	0.879651	0.763181	0.87824	0.613863
Q3U285.1	Ligand-dependent nuclear receptor corepressor-like protein	Lcorl	66.653	3	1.13005	0.00959096	FALSE	1.05567	1.14804	1.09996	1.2042
P52479.3	Ubiquitin carboxyl-terminal hydrolase 10	Usp10	86.968	13	1.10806	0.00959558	FALSE	1.06848	1.12287	1.09554	1.14698
Q9QY01.1	Serine/threonine-protein kinase ULK2	Ulk2	112.806	14	1.10013	0.00960037	FALSE	1.08146	1.11783	1.09293	1.10849
Q8BJS7.1	Microtubule-associated protein 10	4933403G14Rik; Map10	96.096	4	1.20337	0.0096296	FALSE	1.0435	1.1642	1.36067	1.26754
P28867.3	Protein kinase C delta type	Prkcd	77.497	5	0.90729	0.00963887	FALSE	0.895546	0.88936	0.914391	0.929951
O35450.1	FK506-binding protein-like	Fkbpl	38.278	2	1.1289	0.00963907	FALSE	1.11385	1.05515	1.19271	1.1656
Q8BGQ2.1	Cysteine/serine-rich nuclear protein 2	Csrnp2	58.467	5	1.25607	0.00964907	FALSE	1.11219	1.28388	1.13343	1.53977
Q3UCV8.1	Ubiquitin thioesterase otulin	Fam105b; Otulin	40.294	2	0.887177	0.00966364	FALSE	0.919595	0.93927	0.850742	0.840809
Q8BHD8.1	Protein-L-isoaspartate O-methyltransferase domain-containing protein 2	Pcmtd2	40.73	8	1.11207	0.0096785	FALSE	1.07343	1.11918	1.08985	1.16809
P17918.2	Proliferating cell nuclear antigen	Pcna	28.766	7	0.899799	0.00968181	FALSE	0.894844	0.857942	0.916552	0.931683
Q8BZS9.2	Putative pre-mRNA-splicing factor ATP-dependent RNA helicase DHX32	Dhx32	83.886	3	1.15046	0.00968369	FALSE	1.13732	1.03862	1.19182	1.23804
Q8R010.2	Aminoacyl tRNA synthase complex-interacting multifunctional protein 2	Aimp2	35.355	8	0.896882	0.00968904	FALSE	0.943421	0.906421	0.882746	0.857211
Q62465.3	Synaptic vesicle membrane protein VAT-1 homolog	Vat1	43.069	13	0.819651	0.00973425	FALSE	0.908437	0.774734	0.910739	0.704078
P63216.1	Guanine nucleotide-binding protein G(I)/G(S)/G(O) subunit gamma-3	Gng3	8.299	3	0.720821	0.00973507	FALSE	0.817596	0.854293	0.742129	0.519503
Q5U4E2.1	Replication initiator 1	Repin1	61.79	6	1.13926	0.00974888	FALSE	1.06324	1.0967	1.17427	1.22952
Q99K48.3	Non-POU domain-containing octamer-binding protein	Nono	54.506	21	0.864918	0.00975259	FALSE	0.946939	0.81111	0.904129	0.805618
Q80WC1.2	Ubinuclein-2	Ubn2	141.653	2	1.115	0.00982198	FALSE	1.10985	1.17873	1.10909	1.06964
Q9D864.2	Actin-related protein 6	Actr6	45.756	2	1.13919	0.00984255	FALSE	1.05314	1.13057	1.14221	1.23966
P32507.2	Nectin-2	Pvrl2; Nectin2	57.282	3	0.772845	0.00987552	FALSE	0.852708	0.793291	0.87927	0.601373
P34022.2	Ran-specific GTPase-activating protein	Ranbp1	23.582	7	0.830529	0.00992279	FALSE	0.928881	0.754397	0.748182	0.907767
P25976.1	Nucleolar transcription factor 1	Ubtf	89.453	27	0.779238	0.00993593	FALSE	0.812961	0.964889	0.656037	0.716362
Q80XH1.1	KxDL motif-containing protein 1	Kxd1	19.965	2	1.11175	0.00994018	FALSE	1.14934	1.0583	1.10277	1.14145
Q03141.2	MAP/microtubule affinity-regulating kinase 3	Mark3	84.337	34	1.13266	0.00998406	FALSE	1.08786	1.07148	1.15446	1.22314
G5E870.1	E3 ubiquitin-protein ligase TRIP12	Trip12	223.988	54	1.10988	0.00998778	FALSE	1.0598	1.12267	1.10669	1.15242
P46467.2	Vacuolar protein sorting-associated protein 4B	Vps4b	49.389	3	0.880912	0.0100109	FALSE	0.868275	0.819428	0.886572	0.955363
P61021.1	Ras-related protein Rab-5B	Rab5b	23.692	6	0.892227	0.0100189	FALSE	0.943038	0.880657	0.90779	0.840286
Q8C4X2.2	Casein kinase I isoform gamma-3	Csnk1g3	48.907	2	0.726392	0.0100428	FALSE	0.816848	0.783418	0.830374	0.518523
Q6DFW0.2	Guanine nucleotide exchange C9orf72 homolog		54.243	4	1.1169	0.0100491	FALSE	1.05103	1.11571	1.16577	1.13702
P67984.2	60S ribosomal protein L22	Rpl22; LOC100047372; LOC100504863; LOC102642602	14.75	3	0.829472	0.0100497	FALSE	0.964316	0.738587	0.856569	0.775792
Q9QX96.2	Sal-like protein 2	Sall2	104.879	9	1.12089	0.0100536	FALSE	1.05633	1.14838	1.10252	1.18026
P20664.1	DNA primase small subunit	Prim1	49.264	13	1.1184	0.0100585	FALSE	1.05706	1.10695	1.13212	1.18079
P08003.3	Protein disulfide-isomerase A4	Pdia4	71.938	22	0.844421	0.0100596	FALSE	0.961876	0.778059	0.874062	0.777185
Q6NSW3.2	A-kinase anchor protein SPHKAP	Sphkap	184.978	7	0.870217	0.0101013	FALSE	0.835093	0.974742	0.836376	0.842329
Q76LS9.1	Ubiquitin carboxyl-terminal hydrolase MINDY-1	Fam63a; Mindy1	51.194	4	0.907936	0.01011	FALSE	0.91884	0.930331	0.898028	0.886944
Q9CR09.1	Ubiquitin-fold modifier-conjugating enzyme 1	Ufc1	19.469	5	0.904372	0.0101117	FALSE	0.913256	0.908184	0.867702	0.929531
Q812A2.1	SLIT-ROBO Rho GTPase-activating protein 3	Srgap3	124.341	34	1.10507	0.0101611	FALSE	1.06525	1.09786	1.12151	1.13693
Q8JZR6.1	Electroneutral sodium bicarbonate exchanger 1	Slc4a8	122.342	2	0.726111	0.0101632	FALSE	0.93946	0.640558	0.807582	0.571322
Q6P1G0.1	HEAT repeat-containing protein 6	Heatr6	128.84	6	1.41162	0.0101657	FALSE	1.71138	1.08464	1.7536	1.22143
Q9CYN2.1	Signal peptidase complex subunit 2	Spcs2	24.962	4	0.679424	0.0101687	TRUE	0.912482	0.619206	0.77552	0.486874
A2BH40.1	AT-rich interactive domain-containing protein 1A	Arid1a	241.939	36	0.856965	0.0101772	FALSE	0.861569	0.969457	0.787105	0.820475
O54916.2	RalBP1-associated Eps domain-containing protein 1	Reps1	86.466	7	0.909201	0.0102098	FALSE	0.8923	0.902548	0.910313	0.931844
Q922R8.3	Protein disulfide-isomerase A6	Pdia6	48.07	10	0.81195	0.0102431	FALSE	0.936664	0.701794	0.883913	0.748025
P49135.1	General transcription and DNA repair factor IIH helicase subunit XPB	Ercc3	89.07	3	0.877694	0.0102621	FALSE	0.949004	0.890947	0.869866	0.805922
Q80V94.3	AP-4 complex subunit epsilon-1	Ap4e1	124.766	5	1.14469	0.0103074	FALSE	1.11452	1.08996	1.11019	1.2743
Q9D883.4	Splicing factor U2AF 35 kDa subunit	U2af1	27.797	11	0.711361	0.0103286	FALSE	0.934065	0.688021	0.759643	0.525189
Q8K4S1.3	1-phosphatidylinositol 4,5-bisphosphate phosphodiesterase epsilon-1	Plce1	254.885	7	1.18859	0.0103323	FALSE	1.22472	1.03074	1.18461	1.33314
P23798.2	Polycomb group RING finger protein 2	Pcgf2	37.699	7	1.09987	0.0103599	FALSE	1.08407	1.0807	1.11255	1.12312
Q62415.2	Apoptosis-stimulating of p53 protein 1	Ppp1r13b	119.096	9	1.13708	0.0103733	FALSE	1.14198	1.04082	1.15185	1.22058
P08551.5	Neurofilament light polypeptide	Nefl	61.471	10	0.72229	0.0103774	FALSE	0.869632	0.606286	0.889332	0.580558
Q8BPU7.2	Engulfment and cell motility protein 1	Elmo1	83.882	8	1.11579	0.0103934	FALSE	1.09239	1.17582	1.0625	1.13518
Q6P5C5.1	Single-strand selective monofunctional uracil DNA glycosylase	Smug1	30.635	4	1.11648	0.0103957	FALSE	1.13481	1.05925	1.09764	1.17532
Q3UR97.1	Sorting nexin-21	Snx21	40.284	2	1.1226	0.0103964	FALSE	1.05224	1.1124	1.13602	1.19165
Q8K3X4.1	Interferon regulatory factor 2-binding protein-like	Irf2bpl	80.514	33	1.12805	0.0103992	FALSE	1.0639	1.12614	1.1082	1.21978
Q6PAR0.1	Kelch domain-containing protein 10	Klhdc10	48.981	5	1.12624	0.0104031	FALSE	1.04083	1.12873	1.16196	1.17888
O55013.1	Trafficking protein particle complex subunit 3	Trappc3	20.289	6	0.901619	0.0104367	FALSE	0.918884	0.906594	0.9267	0.856442
P52623.2	Uridine-cytidine kinase 1	Uck1	31.049	7	1.13987	0.0105398	FALSE	1.10276	1.07311	1.13566	1.25608
P97770.1	THUMP domain-containing protein 3	Thumpd3	56.395	20	1.1771	0.0105559	FALSE	1.13017	1.17401	1.07121	1.35071
P23492.2	Purine nucleoside phosphorylase	Pnp	32.256	3	0.895772	0.0105594	FALSE	0.931248	0.878298	0.848173	0.929377
P32261.1	Antithrombin-III	Serpinc1	51.971	2	0.853106	0.0105766	FALSE	0.748772	0.937413	0.84585	0.889317
Q7TPS5.2	C2 domain-containing protein 5	5730419I09Rik; C2cd5	111.593	4	0.901041	0.0105779	FALSE	0.900229	0.9375	0.910437	0.857514
Q6PIC6.1	Sodium/potassium-transporting ATPase subunit alpha-3	Atp1a3	111.62	28	0.72334	0.0105859	FALSE	0.914378	0.776015	0.727258	0.530482
P60229.1	Eukaryotic translation initiation factor 3 subunit E	Eif3e	52.187	14	0.865685	0.010598	FALSE	0.950902	0.838095	0.896016	0.786693
O88809.1	Neuronal migration protein doublecortin	Dcx	40.587	66	1.14557	0.0106082	FALSE	1.10686	1.09642	1.10875	1.27989
Q9DB34.1	Charged multivesicular body protein 2a	Chmp2a	25.118	12	1.15491	0.0106702	FALSE	1.08893	1.10193	1.3021	1.13902
Q569Z6.1	Thyroid hormone receptor-associated protein 3	Thrap3	108.114	3	0.820026	0.0106801	FALSE	0.986478	0.809397	0.769706	0.73521
P97433.1	Rho guanine nucleotide exchange factor 28	Arhgef28; Rgnef	190.207	12	1.14204	0.0106855	FALSE	1.11854	1.05347	1.15341	1.25051
Q9WV34.1	MAGUK p55 subfamily member 2	Mpp2	61.517	6	1.11642	0.0107215	FALSE	1.04784	1.14662	1.11316	1.16236
Q8K596.1	Sodium/calcium exchanger 2	Slc8a2	100.647	2	0.719113	0.0107358	FALSE	0.896797	0.653005	0.844714	0.541574
Q8BG80.1	F-box only protein 46	Fbxo46	65.253	4	1.14339	0.0107384	FALSE	1.07115	1.07862	1.20559	1.22836
Q8VDM4.1	26S proteasome non-ATPase regulatory subunit 2	Psmd2	100.139	28	0.852666	0.0107484	FALSE	0.950726	0.884082	0.830411	0.757264
Q8VHR5.1	Transcriptional repressor p66-beta	Gatad2b	65.37	16	0.853104	0.0107569	FALSE	0.846043	0.976213	0.779946	0.821864
P59114.1	Phosphorylated CTD-interacting factor 1	Pcif1	80.453	3	1.1391	0.0107893	FALSE	1.0494	1.19108	1.10804	1.21829
Q3TFD2.1	Lysophosphatidylcholine acyltransferase 1	Lpcat1	59.705	7	0.801885	0.0107918	FALSE	0.951204	0.749486	0.855346	0.678332
Q9CPT5.1	Nucleolar protein 16	Nop16	21.126	4	0.690808	0.0107945	TRUE	0.941324	0.682899	0.718406	0.493625
Q64127.1	Transcription intermediary factor 1-alpha	Trim24	116.583	15	1.13086	0.0107996	FALSE	1.08859	1.09944	1.10282	1.23943
Q6ZWV7.1	60S ribosomal protein L35	Rpl35	14.544	3	0.673789	0.0108059	TRUE	0.97172	0.61414	0.699554	0.493639
P97825.3	Jupiter microtubule associated homolog 1	Hn1; Jpt1	16.071	8	0.835604	0.0108169	FALSE	0.860696	0.804809	0.73263	0.961246
O54692.3	Centromere/kinetochore protein zw10 homolog	Zw10	88.006	3	0.909757	0.0108684	FALSE	0.909126	0.932193	0.910381	0.886561
Q8BLQ9.2	Cell adhesion molecule 2	Cadm2	47.529	8	0.673496	0.0108895	TRUE	0.842227	0.749752	0.733657	0.44406
Q99L04.1	Dehydrogenase/reductase SDR family member 1	Dhrs1	33.983	2	0.812701	0.0108958	FALSE	0.827965	0.797578	0.959507	0.68915
Q91X97.4	Neurocalcin-delta	Ncald	22.231	6	0.892415	0.0108992	FALSE	0.879153	0.959277	0.884816	0.850631
Q61702.2	Inter-alpha-trypsin inhibitor heavy chain H1	Itih1	101.004	7	1.16476	0.0109294	FALSE	1.05387	1.1833	1.12793	1.30899
Q80UM3.1	N-alpha-acetyltransferase 15, NatA auxiliary subunit	Naa15	100.897	16	0.908375	0.0109512	FALSE	0.937675	0.898049	0.912371	0.886209
E9PYL2.1	Proline-rich protein 12	Prr12	211.745	29	0.887559	0.0109864	FALSE	0.928776	0.832046	0.859021	0.934818
Q8BH48.1	Ubiquitin-associated protein 1	Ubap1	54.993	5	1.11424	0.0110008	FALSE	1.08978	1.10141	1.07996	1.18925
P29387.4	Guanine nucleotide-binding protein subunit beta-4	Gnb4	37.355	3	0.718218	0.0110022	FALSE	0.862479	0.80483	0.752183	0.509061
Q8R1U1.1	Conserved oligomeric Golgi complex subunit 4	Cog4	88.604	12	1.10132	0.0110238	FALSE	1.09022	1.06745	1.12633	1.12225
Q9D7N9.1	Adipocyte plasma membrane-associated protein	Apmap	46.405	2	0.741215	0.0110448	FALSE	0.858341	0.653969	0.913713	0.58893
Q3TQF0.1	F-box only protein 31	Fbxo31	57.155	9	1.12041	0.0110515	FALSE	1.11875	1.05563	1.11562	1.19642
P59672.3	Ankyrin repeat and SAM domain-containing protein 1A	Anks1	125.165	24	1.11244	0.0110722	FALSE	1.04563	1.12658	1.13066	1.14952
Q501J7.2	Phosphatase and actin regulator 4	Phactr4	76.585	7	0.885158	0.0110729	FALSE	0.810711	0.933531	0.902503	0.898051
Q8BLK3.1	Limbic system-associated membrane protein	Lsamp	38.063	10	0.726357	0.0110826	FALSE	0.886804	0.804775	0.742055	0.525596
P60487.1	Pyridoxal phosphate phosphatase	Pdxp	31.492	6	0.910186	0.0110887	FALSE	0.928244	0.88781	0.920811	0.903593
Q80TD3.2	Folliculin-interacting protein 2	Fnip2	122.443	3	1.11089	0.0110968	FALSE	1.06031	1.15426	1.08911	1.14245
Q8BW72.3	Lysine-specific demethylase 4A	Kdm4a	120.257	19	1.12999	0.011101	FALSE	1.04771	1.12072	1.14281	1.21557
P97367.2	Homeobox protein Meis2	Meis2	51.695	3	1.13091	0.0111172	FALSE	1.14099	1.05576	1.1088	1.22501
Q6PDG5.2	SWI/SNF complex subunit SMARCC2	Smarcc2	132.522	32	0.843672	0.0111476	FALSE	0.868953	0.954132	0.737369	0.828626
Q6ZPR1.2	Cilia- and flagella-associated protein 97	4933411K20Rik; Cfap97	60.8	3	0.848618	0.0111624	FALSE	0.877332	0.896417	0.729079	0.902238
P26516.2	26S proteasome non-ATPase regulatory subunit 7	Psmd7	36.517	10	0.860896	0.0111708	FALSE	0.938416	0.911464	0.832116	0.771814
P68037.1	Ubiquitin-conjugating enzyme E2 L3	Ube2l3; Gm10705	17.85	7	0.876467	0.0111816	FALSE	0.897091	0.830287	0.82498	0.960397
Q3UVR3.1	Tau-tubulin kinase 2	Ttbk2	136.685	19	1.11924	0.0111866	FALSE	1.0519	1.10147	1.1454	1.18229
O70589.2	Peripheral plasma membrane protein CASK	Cask	105.042	18	0.85388	0.0111943	FALSE	0.916425	0.86652	0.902309	0.741967
Q8VCT3.2	Aminopeptidase B	Rnpep	72.37	12	0.88757	0.0111961	FALSE	0.879614	0.877777	0.836348	0.96169
P47867.1	Secretogranin-3	Scg3	53.294	7	0.807515	0.0112172	FALSE	0.934572	0.839758	0.817909	0.662186
Q8BFZ2.1	Phospholipid phosphatase-related protein type 1	E130309F12Rik; Lppr1; Plppr1	35.908	2	0.578957	0.0112295	TRUE	0.821338	0.516743	0.768555	0.345415
P61202.1	COP9 signalosome complex subunit 2	Cops2	51.564	11	0.876181	0.0112695	FALSE	0.948939	0.880141	0.885768	0.796241
Q8K394.2	Inactive phospholipase C-like protein 2	Plcl2	125.692	15	1.11618	0.0112778	FALSE	1.05838	1.16657	1.08728	1.15602
P08752.5	Guanine nucleotide-binding protein G(i) subunit alpha-2	Gnai2	40.463	10	0.781201	0.0113054	FALSE	0.824458	0.915017	0.806188	0.612366
Q9QYS2.1	Metabotropic glutamate receptor 3	Grm3	99.05	6	0.802898	0.0113111	FALSE	0.974623	0.783041	0.80441	0.677459
P25444.3	40S ribosomal protein S2	Rps2; Rps2-ps13	31.212	11	0.713601	0.0113523	FALSE	0.922331	0.782416	0.692334	0.518996
Q8BWR4.2	Ubiquitin carboxyl-terminal hydrolase 40	Usp40	139.864	2	1.18801	0.0113618	FALSE	1.04473	1.32171	1.13063	1.27815
Q8BFT2.1	HAUS augmin-like complex subunit 4	Haus4	42.17	6	1.14455	0.0113703	FALSE	1.04888	1.16619	1.11771	1.25472
P12367.2	cAMP-dependent protein kinase type II-alpha regulatory subunit	Prkar2a	45.361	35	1.12587	0.0113957	FALSE	1.07194	1.12024	1.09406	1.223
P09103.2	Protein disulfide-isomerase	P4hb	57.023	27	0.790345	0.0113996	FALSE	0.92428	0.702183	0.893323	0.673044
Q5SSW2.1	Proteasome activator complex subunit 4	Psme4	211.062	2	0.821185	0.0114041	FALSE	0.89898	0.7899	0.923617	0.691343
Q63844.5	Mitogen-activated protein kinase 3	Mapk3	43.039	6	0.910607	0.0114088	FALSE	0.88906	0.903138	0.919478	0.931656
Q8VE62.1	Polyadenylate-binding protein-interacting protein 1	Paip1	45.673	3	0.897406	0.0114371	FALSE	0.939525	0.842636	0.904684	0.906891
O88543.3	COP9 signalosome complex subunit 3	Cops3	47.801	7	0.88583	0.0114373	FALSE	0.888958	0.964289	0.854265	0.841267
P27612.4	Phospholipase A-2-activating protein	Plaa	87.166	15	0.906189	0.0114431	FALSE	0.93686	0.923286	0.878282	0.887696
Q99JI4.1	26S proteasome non-ATPase regulatory subunit 6	Psmd6	45.507	18	0.849194	0.0114919	FALSE	0.964163	0.85548	0.839803	0.750756
Q80TM6.2	R3H domain-containing protein 2	R3hdm2	114.512	18	1.13686	0.0115148	FALSE	1.07083	1.12611	1.10436	1.25468
O08648.2	Mitogen-activated protein kinase kinase kinase 4	Map3k4	179.72	9	1.10412	0.0115196	FALSE	1.1024	1.15105	1.10233	1.06376
P45481.3	CREB-binding protein	Crebbp	265.325	31	1.14563	0.0115291	FALSE	1.02167	1.18268	1.18393	1.20399
Q8K285.2	F-BAR domain only protein 1	Fcho1	95.062	11	1.103	0.0115381	FALSE	1.09854	1.11387	1.14007	1.06054
E9Q9D5.1	Rab-like protein 2A	Rabl2	25.594	6	1.09832	0.0115445	FALSE	1.1159	1.0686	1.11879	1.09084
Q9Z2U1.1	Proteasome subunit alpha type-5	Psma5	26.394	9	0.893433	0.0115627	FALSE	0.953537	0.887442	0.895682	0.840829
Q69ZS0.3	E3 ubiquitin-protein ligase PDZRN3	Pdzrn3	119.326	17	1.13587	0.0115692	FALSE	1.08623	1.08354	1.12856	1.2536
Q91W40.1	Kinesin light chain 3	Klc3	55.972	7	1.11621	0.011575	FALSE	1.04619	1.16488	1.10621	1.15138
Q924A2.2	Protein capicua homolog	Cic	257.972	32	1.11963	0.0115772	FALSE	1.06935	1.08174	1.13317	1.19882
P10605.2	Cathepsin B	Ctsb	37.256	12	1.15637	0.0115882	FALSE	1.09389	1.08656	1.14989	1.30822
Q91V41.3	Ras-related protein Rab-14	Rab14	23.882	13	0.893705	0.0115889	FALSE	0.946595	0.861036	0.919603	0.851016
P45878.1	Peptidyl-prolyl cis-trans isomerase FKBP2	Fkbp2	15.334	4	0.831537	0.0116378	FALSE	0.954938	0.742388	0.88781	0.760286
L0N7N1.1	Kinesin-like protein KIF14	Kif14	186.329	2	1.27651	0.011654	FALSE	1.27237	1.02343	1.31694	1.54869
Q80XP8.1	Protein FAM76B	Fam76b	38.531	9	0.885293	0.0116686	FALSE	0.891675	0.964036	0.837677	0.853081
O09114.1	Prostaglandin-H2 D-isomerase	Ptgds	21.053	3	0.818679	0.0117136	FALSE	0.91704	0.838976	0.674193	0.866027
Q64092.2	Transcription factor E3	Tfe3	61.499	3	1.17824	0.0117196	FALSE	1.04845	1.12133	1.23518	1.32548
Q6ZQK5.2	Arf-GAP with coiled-coil, ANK repeat and PH domain-containing protein 2	Acap2	87.156	11	1.11236	0.0117289	FALSE	1.04263	1.1511	1.13328	1.12548
Q8R1B4.1	Eukaryotic translation initiation factor 3 subunit C	Eif3c	105.465	20	0.773554	0.011744	FALSE	0.963962	0.77843	0.771576	0.618427
Q8BVH9.2	Methyltransferase-like protein 6	Mettl6	32.766	5	1.11283	0.0117489	FALSE	1.07631	1.10896	1.08317	1.18604
Q3TXT3.1	SOSS complex subunit C	1110054O05Rik; Inip	11.404	4	1.14061	0.0117754	FALSE	1.07903	1.16697	1.07423	1.25213
Q9JL60.2	Glucocorticoid modulatory element-binding protein 1	Gmeb1	61.02	6	1.14468	0.0117868	FALSE	1.06865	1.22431	1.07335	1.22244
P12970.2	60S ribosomal protein L7a	Rpl7a	29.958	9	0.80949	0.0118179	FALSE	0.987274	0.793266	0.785778	0.698024
Q91ZU1.1	Ankyrin repeat and SOCS box protein 6	Asb6	46.247	8	1.11233	0.0118565	FALSE	1.06041	1.09541	1.11688	1.17941
Q4KUS2.3	Protein unc-13 homolog A	Unc13a	193.66	5	0.868851	0.0118573	FALSE	0.946854	0.817845	0.804075	0.918824
P08553.4	Neurofilament medium polypeptide	Nefm	95.859	35	0.729598	0.01186	FALSE	0.837759	0.588632	0.934945	0.61453
Q9R1V6.2	Disintegrin and metalloproteinase domain-containing protein 22	Adam22	99.651	3	0.799258	0.0118746	FALSE	0.886785	0.842877	0.858617	0.63362
Q9QZQ0.1	Neuronal PAS domain-containing protein 3	Npas3	100.396	7	1.11528	0.0119173	FALSE	1.10615	1.09223	1.07145	1.19474
Q8R151.3	NFX1-type zinc finger-containing protein 1	Znfx1	218.687	10	1.11056	0.0119277	FALSE	1.05602	1.08856	1.15124	1.14918
Q9Z2X2.3	26S proteasome non-ATPase regulatory subunit 10	Psmd10	25.068	5	1.12753	0.0119599	FALSE	1.13721	1.03678	1.19935	1.14212
P19096.2	Fatty acid synthase	Fasn	272.257	67	0.856632	0.0119874	FALSE	0.911892	0.876326	0.906277	0.743539
Q8R0X2.1	CDK2-associated and cullin domain-containing protein 1	Cacul1	42.079	2	1.14248	0.0119905	FALSE	1.06041	1.08102	1.20171	1.23704
P17225.2	Polypyrimidine tract-binding protein 1	Ptbp1	56.443	6	1.10847	0.0119936	FALSE	1.14184	1.05217	1.09732	1.14588
P05214.1	Tubulin alpha-3 chain	Tuba3b; Tuba3a	49.928	2	1.15404	0.0119968	FALSE	1.10917	1.07904	1.13355	1.30662
Q8CH02.1	SURP and G-patch domain-containing protein 1	Sugp1	72.604	10	1.10219	0.0120519	FALSE	1.07263	1.08043	1.1103	1.14736
P39688.4	Tyrosine-protein kinase Fyn	Fyn	60.636	9	0.75852	0.0120554	FALSE	0.820628	0.867167	0.823696	0.564879
Q9QXW9.1	Large neutral amino acids transporter small subunit 2	Slc7a8	57.836	2	0.765772	0.012062	FALSE	0.918408	0.713581	0.869822	0.607778
Q9DAU1.1	Protein canopy homolog 3	Cnpy3	30.519	4	1.13821	0.0120743	FALSE	1.07134	1.06822	1.21797	1.20508
Q9JKK1.1	Syntaxin-6	Stx6	28.979	2	0.771355	0.0120799	FALSE	0.893326	0.754369	0.873958	0.598178
P40124.4	Adenylyl cyclase-associated protein 1	Cap1	51.532	10	0.848206	0.0120816	FALSE	0.929646	0.848555	0.896375	0.731896
Q8BYR1.4	tRNA wybutosine-synthesizing protein 4	Lcmt2	75.248	6	1.12481	0.0120857	FALSE	1.04448	1.1357	1.11991	1.20604
Q7TSK3.1	Protocadherin-8	Pcdh8	113.19	7	0.906152	0.0121061	FALSE	0.900373	0.940932	0.915817	0.869028
Q9D5V6.1	Synapse-associated protein 1	Syap1	41.324	18	1.16113	0.0121169	FALSE	1.08774	1.18521	1.07602	1.31004
Q91YD9.1	Neural Wiskott-Aldrich syndrome protein	Wasl	54.24	8	0.863606	0.0121259	FALSE	0.921916	0.942644	0.801725	0.798347
Q9Z1Z0.2	General vesicular transport factor p115	Uso1	106.917	22	1.12702	0.0121374	FALSE	1.06679	1.2303	1.10823	1.10877
Q6PFY8.2	Tripartite motif-containing protein 45	Trim45	64.216	2	1.1096	0.0121414	FALSE	1.10421	1.06145	1.10127	1.17472
Q60692.3	Proteasome subunit beta type-6	Psmb6	25.362	4	0.832132	0.0121414	FALSE	0.964831	0.842417	0.824533	0.715914
Q00623.2	Apolipoprotein A-I	Apoa1	30.597	8	0.867726	0.0121908	FALSE	0.980053	0.832352	0.857647	0.810523
Q8BH27.1	Multiple epidermal growth factor-like domains protein 9	Megf9	62.79	3	0.882142	0.0121995	FALSE	0.928841	0.829971	0.941531	0.834105
P63085.3	Mitogen-activated protein kinase 1	Mapk1	41.249	5	0.907345	0.0122295	FALSE	0.939917	0.910533	0.870524	0.909862
O08784.1	Treacle protein	Tcof1	134.921	43	0.582121	0.0122442	TRUE	0.592972	0.993535	0.374322	0.520715
Q07916.1	POU domain, class 6, transcription factor 1	Pou6f1	32.831	4	1.13012	0.0122476	FALSE	1.04032	1.15269	1.11996	1.21322
Q4G0F8.1	Ubinuclein-1	Ubn1	122.261	2	1.13705	0.0122619	FALSE	1.0632	1.15835	1.0878	1.24547
Q9CQA9.1	Cancer-related nucleoside-triphosphatase homolog	Ntpcr	20.654	4	1.14558	0.0122679	FALSE	1.1453	1.02573	1.19338	1.22814
P57780.1	Alpha-actinin-4	Actn4	104.911	10	0.814499	0.0122856	FALSE	0.886815	0.669098	0.91515	0.810059
Q80U93.2	Nuclear pore complex protein Nup214	Nup214	212.847	22	1.11038	0.012293	FALSE	1.08427	1.09058	1.08511	1.18459
P08228.2	Superoxide dismutase [Cu-Zn]	Sod1	15.933	9	0.793862	0.0123258	FALSE	0.95502	0.832544	0.646615	0.772959
Q922Q8.1	Leucine-rich repeat-containing protein 59	Lrrc59	34.856	6	0.839069	0.012355	FALSE	0.92501	0.750434	0.929673	0.767774
O54901.1	OX-2 membrane glycoprotein	Cd200	31.236	7	0.734215	0.0123623	FALSE	0.827745	0.878079	0.753136	0.530717
Q62073.1	Mitogen-activated protein kinase kinase kinase 7	Map3k7	64.187	21	1.12261	0.0123743	FALSE	1.14451	1.09137	1.05576	1.2041
Q6YND2.2	Zinc finger protein 653	Zfp653	67.474	2	0.827913	0.0124092	FALSE	0.855238	0.934496	0.691534	0.847838
Q80WR5.1	UPF0688 protein C1orf174 homolog	A430005L14Rik	24.759	2	1.15516	0.0124124	FALSE	1.06386	1.08874	1.20362	1.28073
Q9EQH3.1	Vacuolar protein sorting-associated protein 35	Vps35	91.655	16	0.811731	0.0124148	FALSE	0.944839	0.837376	0.822322	0.667582
P84084.2	ADP-ribosylation factor 5	Arf5	20.517	10	1.11256	0.012436	FALSE	1.08226	1.08826	1.09104	1.19233
Q8CI51.4	PDZ and LIM domain protein 5	Pdlim5	63.259	8	1.1707	0.0124574	FALSE	1.00925	1.2452	1.20927	1.23585
Q8BJM3.1	Coiled-coil domain-containing protein R3HCC1L	D19Ertd386e; R3hcc1l	84.428	4	1.12305	0.0124737	FALSE	1.1284	1.08216	1.07226	1.21829
P48377.2	MHC class II regulatory factor RFX1	Rfx1	103.642	3	1.17558	0.0124789	FALSE	1.01163	1.2672	1.19093	1.25517
Q8K0T4.1	Katanin p60 ATPase-containing subunit A-like 1	Katnal1	55.13	14	1.10608	0.0124827	FALSE	1.06945	1.07864	1.11559	1.16322
P42932.3	T-complex protein 1 subunit theta	Cct8	59.518	47	0.898446	0.0125272	FALSE	0.904815	0.953656	0.886985	0.851321
Q6ZPR5.2	Sphingomyelin phosphodiesterase 4	Smpd4	93.216	2	0.745006	0.0125389	FALSE	0.971021	0.612724	0.808116	0.639042
P60764.1	Ras-related C3 botulinum toxin substrate 3	Rac3	21.365	6	0.839469	0.012566	FALSE	0.88851	0.910975	0.867488	0.707418
P63073.1	Eukaryotic translation initiation factor 4E	Eif4e	25.037	7	1.10205	0.0125705	FALSE	1.14642	1.10277	1.10161	1.05914
Q8BLU0.1	Leucine-rich repeat transmembrane protein FLRT2	Flrt2	73.901	2	0.798973	0.0125766	FALSE	0.943983	0.747602	0.87449	0.663146
Q8BMB0.2	BRCA2-interacting transcriptional repressor EMSY	2210018M11Rik; Emsy	135.208	19	1.16449	0.0125835	FALSE	1.16881	1.02133	1.20257	1.28058
Q8K2F0.2	Bromodomain-containing protein 3	Brd3	79.712	5	0.754485	0.0126007	FALSE	0.7279	1.01773	0.657234	0.666762
P06467.2	Hemoglobin subunit zeta	Hba-x	16.224	2	0.74737	0.0126059	FALSE	0.635547	0.712328	0.676092	1.01976
Q61112.1	45 kDa calcium-binding protein	Sdf4	42.037	2	1.14529	0.0126463	FALSE	1.08363	1.27792	1.15697	1.07454
Q99JT9.1	1,2-dihydroxy-3-keto-5-methylthiopentene dioxygenase	Adi1	21.51	2	0.883474	0.0126468	FALSE	0.871061	0.813658	0.899885	0.95484
Q80ZJ1.2	Ras-related protein Rap-2a	Rap2a	20.629	3	0.736087	0.0126656	FALSE	0.89806	0.734697	0.827253	0.538011
Q6NS59.2	Protein FAM135A	Fam135a	166.752	8	1.10509	0.0126664	FALSE	1.06315	1.07809	1.14382	1.13794
P61089.1	Ubiquitin-conjugating enzyme E2 N	Ube2n	17.127	9	0.912953	0.0126893	FALSE	0.927256	0.891895	0.903611	0.929463
Q80V31.1	Centrosomal protein of 104 kDa	BC046331; Cep104	103.88	2	1.15108	0.0127314	FALSE	1.04221	1.13522	1.15647	1.28299
Q9D2Q2.2	Probable tRNA (uracil-O(2)-)-methyltransferase	2310079F23Rik; Trmt44	79.785	3	1.11101	0.0127899	FALSE	1.08704	1.07174	1.10195	1.18682
Q9CQV4.1	Reticulophagy regulator 3	Fam134c; Retreg3	51.605	2	0.910842	0.0128027	FALSE	0.885603	0.94379	0.897449	0.911178
O08583.3	THO complex subunit 4	Alyref	26.924	6	0.763576	0.012812	FALSE	0.951408	0.850573	0.66297	0.633106
Q8BFU3.1	RING finger protein 214	Rnf214	73.578	29	1.11129	0.0128256	FALSE	1.07653	1.09693	1.08581	1.18924
Q9ESK3.2	Calpain-10	Capn10	74.549	5	1.1012	0.0128298	FALSE	1.06174	1.09766	1.14813	1.09867
Q8BZ36.2	RAD50-interacting protein 1	Rint1	90.036	2	0.874709	0.0128329	FALSE	0.937059	0.904507	0.882686	0.783114
O55029.2	Coatomer subunit beta'	Copb2	102.384	15	0.895231	0.0128461	FALSE	0.943055	0.919543	0.886401	0.835688
Q9D823.3	60S ribosomal protein L37	Gm13826; Rpl37rt; Rpl37	11.071	2	0.713746	0.0128499	FALSE	0.987053	0.664158	0.732676	0.540371
Q52KF3.1	Protein spire homolog 1	Spire1	68.407	8	0.878534	0.0128994	FALSE	0.811666	0.942563	0.838791	0.928559
P56671.1	Myc-associated zinc finger protein	Maz	48.739	8	1.09786	0.0129636	FALSE	1.06862	1.085	1.10223	1.13686
Q9JLI8.1	Squamous cell carcinoma antigen recognized by T-cells 3	Sart3	109.55	10	0.912242	0.0130642	FALSE	0.941545	0.907521	0.889931	0.911237
Q91YE3.2	Egl nine homolog 1	Egln1	43.083	21	1.12333	0.0130723	FALSE	1.04568	1.16708	1.09462	1.19203
P23506.3	Protein-L-isoaspartate(D-aspartate) O-methyltransferase	Pcmt1	24.619	2	0.879844	0.0130732	FALSE	0.93493	0.818649	0.835092	0.938603
O08740.1	DNA-directed RNA polymerase II subunit RPB11	Polr2j	13.243	5	1.09839	0.0130906	FALSE	1.11307	1.09261	1.05851	1.13051
Q8BK64.2	Activator of 90 kDa heat shock protein ATPase homolog 1	Ahsa1	38.093	16	0.915082	0.0131081	FALSE	0.924707	0.921678	0.894821	0.919614
O55131.1	Septin-7	Sept7	50.518	67	1.11949	0.0131297	FALSE	1.0589	1.1768	1.07477	1.17277
A2AR50.2	Ras-specific guanine nucleotide-releasing factor RalGPS1	Ralgps1	65.434	17	1.12106	0.0132295	FALSE	1.11606	1.03441	1.16822	1.17087
P63046.1	Sulfotransferase 4A1	Sult4a1	33.032	3	0.832885	0.0132299	FALSE	0.881481	0.716408	0.79725	0.955274
Q8CJH3.2	Plexin-B1	Plxnb1	231.23	16	0.845693	0.0132674	FALSE	0.895608	0.913418	0.871307	0.717243
Q9CW79.2	Golgin subfamily A member 1	Golga1	87.284	25	1.15948	0.0132907	FALSE	1.06575	1.28685	1.07829	1.22241
A2RSQ0.2	DENN domain-containing protein 5B	Dennd5b	144.537	6	1.10059	0.013313	FALSE	1.08797	1.12831	1.05729	1.13222
Q69ZK0.2	Phosphatidylinositol 3,4,5-trisphosphate-dependent Rac exchanger 1 protein	Prex1	184.818	28	1.09781	0.0133631	FALSE	1.06933	1.08899	1.1418	1.0927
Q8BVA5.1	Lipid droplet-associated hydrolase	1110057K04Rik; Ldah	37.349	6	0.870824	0.0133759	FALSE	0.8728	0.773583	0.938612	0.906621
Q8CAA7.1	Glucose 1,6-bisphosphate synthase	Pgm2l1	70.234	12	0.879711	0.0133823	FALSE	0.886537	0.90709	0.792543	0.939555
Q62523.2	Zyxin	Zyx	60.507	8	1.12551	0.0133885	FALSE	1.04799	1.14912	1.09848	1.21326
Q91W67.2	Ubiquitin-like protein 7	Ubl7	40.408	2	0.878761	0.0133993	FALSE	0.899847	0.853456	0.804458	0.945926
Q64519.2	Syndecan-3	Sdc3	45.973	5	0.749452	0.0134014	FALSE	0.916733	0.825886	0.746631	0.558077
P61022.2	Calcineurin B homologous protein 1	1500003O03Rik; Chp1	22.418	4	0.861026	0.0134329	FALSE	0.896439	0.801681	0.965658	0.791006
Q8BZ98.1	Dynamin-3	Dnm3	97.13	28	1.09496	0.0134349	FALSE	1.13211	1.07897	1.0852	1.08445
Q9D1P2.1	Histone acetyltransferase KAT8	Kat8	52.541	17	1.11181	0.0134381	FALSE	1.0641	1.10089	1.0953	1.19078
Q9QWY8.2	Arf-GAP with SH3 domain, ANK repeat and PH domain-containing protein 1	Asap1	127.342	15	1.09612	0.0134405	FALSE	1.10709	1.12101	1.0584	1.0992
E1U8D0.3	Protein SOGA1	9830001H06Rik; Soga1	159.088	60	0.889074	0.0134761	FALSE	0.930904	0.940624	0.824831	0.865087
Q9D8U7.1	DTW domain-containing protein 1	Dtwd1	34.713	3	1.26575	0.013499	FALSE	1.04313	1.41887	1.16239	1.49518
Q8BRG6.2	Kelch-like protein 24	Klhl24	68.32	3	1.11209	0.0135851	FALSE	1.07758	1.06492	1.12754	1.18596
Q04888.2	Transcription factor SOX-10	Sox10	49.918	2	1.18058	0.013603	FALSE	1.04972	1.12619	1.2047	1.36084
P62631.1	Elongation factor 1-alpha 2	Eef1a2	50.422	8	1.11474	0.0136165	FALSE	1.15638	1.04332	1.09717	1.16655
Q99PM9.1	Uridine-cytidine kinase 2	Uck2	29.386	5	1.13303	0.01363	FALSE	1.06919	1.12298	1.09405	1.25449
Q06138.2	Calcium-binding protein 39	Cab39	39.818	15	0.914599	0.0136465	FALSE	0.913057	0.898566	0.907038	0.939971
Q08274.3	Dystrophia myotonica WD repeat-containing protein	Dmwd	69.773	17	1.10819	0.0136497	FALSE	1.11085	1.04684	1.11223	1.16615
Q76MZ3.3	Serine/threonine-protein phosphatase 2A 65 kDa regulatory subunit A alpha isoform	Ppp2r1a	65.281	24	0.905989	0.0136852	FALSE	0.948842	0.903193	0.909953	0.864117
Q6PGH1.2	Protein BUD31 homolog		16.989	5	1.12568	0.0137005	FALSE	1.03963	1.14507	1.11278	1.2122
Q9CX86.1	Heterogeneous nuclear ribonucleoprotein A0	Hnrnpa0	30.512	12	1.11997	0.013714	FALSE	1.11366	1.19935	1.13095	1.04179
Q9JM76.3	Actin-related protein 2/3 complex subunit 3	Arpc3	20.511	4	0.857697	0.0137542	FALSE	0.892269	0.926854	0.88335	0.741119
Q8VED9.1	Galectin-related protein	Lgalsl	18.944	13	1.12566	0.0138009	FALSE	1.11819	1.03647	1.14543	1.20944
Q6P4T2.1	U5 small nuclear ribonucleoprotein 200 kDa helicase	Snrnp200	244.392	10	0.818496	0.013864	FALSE	0.957308	0.880869	0.763527	0.696978
Q9CQM9.1	Glutaredoxin-3	Glrx3	37.754	9	0.890675	0.0138997	FALSE	0.910847	0.871977	0.828483	0.956491
Q80SW1.1	S-adenosylhomocysteine hydrolase-like protein 1	Ahcyl1	58.913	9	0.872115	0.0139	FALSE	0.962785	0.886194	0.863371	0.785502
A2AN08.1	E3 ubiquitin-protein ligase UBR4	Ubr4	571.927	45	0.84655	0.013913	FALSE	0.92744	0.898379	0.85493	0.720984
Q9R190.1	Metastasis-associated protein MTA2	Mta2	74.983	23	0.871307	0.013919	FALSE	0.876523	0.980147	0.819529	0.818591
Q8R5M8.2	Cell adhesion molecule 1	Cadm1	49.757	6	0.836703	0.0139417	FALSE	0.929347	0.873287	0.861901	0.700838
Q8VH51.2	RNA-binding protein 39	Rbm39	59.37	9	0.873641	0.0139444	FALSE	0.909918	0.895146	0.924689	0.773431
Q7TMK9.2	Heterogeneous nuclear ribonucleoprotein Q	Syncrip	69.59	17	0.758523	0.0139542	FALSE	0.968827	0.79946	0.723567	0.590504
Q9CQI6.3	Coactosin-like protein	Cotl1	15.934	8	0.872631	0.0139964	FALSE	0.913382	0.814538	0.812663	0.959208
O35381.1	Acidic leucine-rich nuclear phosphoprotein 32 family member A	Anp32a	28.52	12	0.848737	0.0139985	FALSE	0.961082	0.795528	0.75592	0.898115
O89079.3	Coatomer subunit epsilon	Cope	34.545	3	0.889078	0.0140462	FALSE	0.943422	0.896904	0.909594	0.811789
Q9EP97.1	Sentrin-specific protease 3	Senp3	64.362	6	1.10616	0.0140486	FALSE	1.13441	1.04332	1.10358	1.14779
P56212.2	cAMP-regulated phosphoprotein 19	Arpp19	12.285	4	0.881709	0.0140995	FALSE	0.931589	0.818432	0.837499	0.945823
Q6PB97.1	F-box/LRR-repeat protein 19	Fbxl19	73.741	17	0.877288	0.0141262	FALSE	0.834519	0.967986	0.814348	0.900375
Q8CDC7.1	Zinc finger and BTB domain-containing protein 9	Zbtb9	49.505	2	1.13314	0.01413	FALSE	1.16249	1.01954	1.19386	1.16629
P11627.1	Neural cell adhesion molecule L1	L1cam	140.881	22	0.750998	0.0141364	FALSE	0.89165	0.740511	0.864915	0.557065
P43277.2	Histone H1.3	Hist1h1d	22.086	2	0.614208	0.0141367	TRUE	0.723244	0.967428	0.434822	0.466965
Q9ESE1.1	Lipopolysaccharide-responsive and beige-like anchor protein	Lrba	316.863	5	1.12463	0.0141793	FALSE	1.04069	1.21144	1.1057	1.14906
Q6A037.2	NEDD4-binding protein 1	N4bp1	99.085	13	1.13054	0.0142246	FALSE	1.12115	1.03331	1.15412	1.22166
Q8VHN8.2	Tudor-interacting repair regulator protein	Nudt16l1	23.399	4	1.14372	0.0142339	FALSE	1.1887	1.14481	1.231	1.01991
Q99LH1.2	Nucleolar GTP-binding protein 2	Gnl2	83.294	3	0.820152	0.0142725	FALSE	0.984348	0.714039	0.844918	0.761247
Q8VDD5.4	Myosin-9	Myh9	226.232	26	0.912089	0.0143035	FALSE	0.885969	0.897793	0.944312	0.921508
P59759.1	MKL/myocardin-like protein 2	Mkl2	117.474	9	1.09138	0.0143294	FALSE	1.06497	1.09943	1.09403	1.10768
Q9Z2W9.2	Glutamate receptor 3	Gria3	100.463	2	0.715665	0.0143303	FALSE	0.813482	0.699979	0.912147	0.506838
Q8VDC1.1	FYVE and coiled-coil domain-containing protein 1	Fyco1	162.235	3	1.16608	0.0143606	FALSE	1.10634	1.08555	1.13707	1.35636
P99029.2	Peroxiredoxin-5, mitochondrial	Prdx5	21.884	6	0.826813	0.0143731	FALSE	1.00263	0.734525	0.786672	0.806713
P16675.1	Lysosomal protective protein	Ctsa	53.809	4	1.10658	0.0143934	FALSE	1.10398	1.10306	1.05198	1.171
P29699.1	Alpha-2-HS-glycoprotein	Ahsg	37.302	13	1.10946	0.0143958	FALSE	1.09586	1.04261	1.14726	1.15589
Q9WUL7.1	ADP-ribosylation factor-like protein 3	Arl3	20.474	9	0.88175	0.0143996	FALSE	0.886417	0.847823	0.824617	0.975686
Q80TH2.3	Erbin	Erbb2ip; Erbin	157.15	5	0.882667	0.0144098	FALSE	0.897045	0.792873	0.9256	0.92159
O09112.1	Dual specificity protein phosphatase 8	Dusp8	68.804	10	1.12763	0.0144284	FALSE	1.11283	1.11803	1.05134	1.23635
P53994.1	Ras-related protein Rab-2A	Rab2a	23.533	12	0.829029	0.0144408	FALSE	0.894474	0.907939	0.852232	0.68267
Q99J99.4	3-mercaptopyruvate sulfurtransferase		33.077	7	1.13739	0.0144455	FALSE	1.18792	1.04937	1.23795	1.08508
Q8BY71.1	Histone acetyltransferase type B catalytic subunit	Hat1	49.247	6	1.20962	0.0144803	FALSE	1.0306	1.1396	1.38611	1.31522
Q8C7U1.1	NEDD4-binding protein 3	N4bp3	60.006	2	1.12854	0.0144823	FALSE	1.15776	1.03009	1.21354	1.12095
Q8BQM8.2	Echinoderm microtubule-associated protein-like 5	Eml5	219.966	2	1.14822	0.0144939	FALSE	1.11292	1.07269	1.30254	1.11803
Q6PGF2.1	MORN repeat-containing protein 4	Morn4	16.196	3	1.13454	0.0145016	FALSE	1.0897	1.04732	1.17547	1.23403
P63094.1	Guanine nucleotide-binding protein G(s) subunit alpha isoforms short	Gnas	45.635	12	0.82739	0.0145031	FALSE	0.895835	0.910341	0.84452	0.680498
Q80TE0.2	RNA polymerase II-associated protein 1	Rpap1	155.172	27	1.10295	0.0145494	FALSE	1.04892	1.11004	1.10032	1.15485
Q8C166.1	Copine-1	Cpne1	58.849	4	0.865454	0.0145625	FALSE	0.880772	0.811514	0.801336	0.979841
Q6P9R4.2	Rho guanine nucleotide exchange factor 18	Arhgef18	114.265	11	1.12829	0.01458	FALSE	1.05291	1.0799	1.22091	1.1673
O35874.1	Neutral amino acid transporter A	Slc1a4	56.026	2	0.781636	0.0145932	FALSE	0.931818	0.754529	0.863007	0.61286
Q68FE8.1	Zinc finger protein 280D	Zfp280d	107.767	2	1.21666	0.0145967	FALSE	1.0576	1.40294	1.09812	1.33993
Q9DB05.1	Alpha-soluble NSF attachment protein	Napa	33.168	9	0.862139	0.0145979	FALSE	0.869748	0.875698	0.958098	0.75748
Q04735.1	Cyclin-dependent kinase 16	Cdk16	55.879	10	1.14917	0.0146042	FALSE	1.11837	1.0285	1.21399	1.24926
Q99N28.1	Cell adhesion molecule 3	Cadm3	42.938	8	0.757732	0.0146054	FALSE	0.874179	0.820968	0.828158	0.554994
B2RX14.2	Terminal uridylyltransferase 4	Zcchc11	184.532	54	1.12426	0.0146353	FALSE	1.10398	1.08351	1.07956	1.23714
Q9D898.1	Actin-related protein 2/3 complex subunit 5-like protein	Arpc5l	16.97	3	0.839294	0.0146459	FALSE	0.804658	1.00605	0.784878	0.780935
Q80ZJ6.1	Protein zer-1 homolog	Zer1	89.018	24	1.12163	0.0146542	FALSE	1.06439	1.0696	1.14657	1.21206
Q9Z2U0.1	Proteasome subunit alpha type-7	Psma7	27.838	15	0.845972	0.0146565	FALSE	0.960304	0.844234	0.868143	0.727655
Q810B6.2	Rabankyrin-5	Ankfy1	128.571	25	1.09626	0.0146634	FALSE	1.06264	1.1121	1.07842	1.13314
Q9CWU9.2	Nucleoporin Nup37	Nup37	36.708	3	1.11521	0.0146939	FALSE	1.05169	1.13945	1.08348	1.19193
Q99L00.2	HAUS augmin-like complex subunit 8	Haus8	41.627	6	1.10416	0.0147238	FALSE	1.08873	1.04888	1.1302	1.15188
Q5FWK3.1	Rho GTPase-activating protein 1	Arhgap1	50.379	7	0.914717	0.0147375	FALSE	0.93918	0.916232	0.887003	0.916529
Q7TNF0.1	Double C2-like domain-containing protein alpha	Doc2a	44.581	8	1.09211	0.0147388	FALSE	1.11215	1.0629	1.08635	1.10768
Q60838.2	Segment polarity protein dishevelled homolog DVL-2	Dvl2	78.812	9	1.139	0.0147401	FALSE	1.06895	1.09467	1.12675	1.27603
P24369.2	Peptidyl-prolyl cis-trans isomerase B	Ppib	23.699	11	0.786904	0.0147719	FALSE	0.868158	0.711152	0.9572	0.648775
Q9Z2W1.2	Serine/threonine-protein kinase 25	Stk25	48.128	6	1.09121	0.0147888	FALSE	1.10301	1.11348	1.0679	1.08142
P83510.2	Traf2 and NCK-interacting protein kinase	Tnik	150.274	20	0.882509	0.0148375	FALSE	0.808767	0.928449	0.946958	0.853027
Q7TPB0.1	Phospholipid phosphatase-related protein type 3	BC005764; Lppr3; Plppr3	76.645	4	0.694305	0.0148407	FALSE	0.878097	0.667263	0.839107	0.473612
Q9ESZ8.3	General transcription factor II-I	Gtf2i	112.195	53	1.1133	0.014893	FALSE	1.08828	1.05897	1.1117	1.19914
P07758.4	Alpha-1-antitrypsin 1-1	Serpina1a; Serpina1d	45.974	3	0.854122	0.0148944	FALSE	0.805827	0.79192	0.998541	0.836463
P24668.1	Cation-dependent mannose-6-phosphate receptor	M6pr	31.152	2	0.73801	0.0149	FALSE	0.917067	0.77711	0.786022	0.529781
Q91ZM2.2	SH2B adapter protein 1	Sh2b1	79.576	18	1.10945	0.0149197	FALSE	1.06029	1.10627	1.0873	1.18801
Q8BR07.2	Protein bicaudal D homolog 1	Bicd1	95.837	2	1.13273	0.0149207	FALSE	1.08637	1.11614	1.07512	1.2627
P62855.3	40S ribosomal protein S26	Rps26; Rps26-ps1	13.007	2	0.816393	0.0149366	FALSE	0.794192	1.01	0.77304	0.71797
Q64HY3.1	Transcription factor Sp9	Sp9	48.929	4	1.20113	0.0149615	FALSE	1.36058	1.28609	1.17688	1.01178
P15806.2	Transcription factor E2-alpha	Tcf3	67.659	2	0.887523	0.0149636	FALSE	0.960805	0.879906	0.817157	0.901348
Q9WV91.2	Prostaglandin F2 receptor negative regulator	Ptgfrn	98.66	2	0.839977	0.0149638	FALSE	0.972091	0.802675	0.874339	0.729791
Q91W90.2	Thioredoxin domain-containing protein 5	Txndc5	46.386	6	0.814984	0.0150125	FALSE	0.968875	0.738191	0.876287	0.70348
Q91VZ6.1	Stromal membrane-associated protein 1	Smap1	47.63	7	1.11403	0.0150183	FALSE	1.0279	1.15111	1.12981	1.15241
P59764.1	Dedicator of cytokinesis protein 4	Dock4	226.406	31	1.09012	0.0150346	FALSE	1.07259	1.1128	1.07878	1.09662
Q9Z0S2.1	LIM/homeobox protein Lhx2	Lhx2	44.391	2	0.869211	0.0150437	FALSE	0.83915	0.982886	0.793635	0.874179
Q3U0J8.2	TBC1 domain family member 2B	Tbc1d2b	109.881	18	1.11975	0.0150669	FALSE	1.07348	1.05399	1.16285	1.19507
Q9D2U5.1	N-alpha-acetyltransferase 38, NatC auxiliary subunit	Lsmd1; Naa38	13.422	3	1.10543	0.015079	FALSE	1.074	1.06554	1.17259	1.1125
Q80XP9.3	Serine/threonine-protein kinase WNK3	Wnk3	193.87	28	1.09488	0.0151125	FALSE	1.07163	1.08193	1.08651	1.14081
P60761.1	Neurogranin	Nrgn	7.492	2	0.85281	0.0151659	FALSE	0.950065	0.913454	0.746939	0.815565
Q3UVG3.1	Protein FAM91A1	D15Ertd621e; Fam91a1	93.404	8	1.10417	0.0151685	FALSE	1.07877	1.09124	1.0738	1.17612
Q61081.1	Hsp90 co-chaperone Cdc37	Cdc37	44.565	11	0.909215	0.0151993	FALSE	0.918535	0.899023	0.870927	0.950221
Q91VJ1.2	Interferon-inducible protein AIM2	Aim2	40.13	2	1.18659	0.0152168	FALSE	1.00509	1.19609	1.33801	1.2284
Q9WTS5.1	Teneurin-2	Tenm2	306.274	8	0.81195	0.0152833	FALSE	0.939412	0.804776	0.872814	0.658631
Q5U3K5.2	Rab-like protein 6	Rabl6	79.782	9	0.79201	0.0153201	FALSE	0.759048	1.01943	0.681369	0.746079
Q6ZQ73.2	Cullin-associated NEDD8-dissociated protein 2	Cand2	135.546	4	0.828589	0.015324	FALSE	0.694169	0.845716	0.832841	0.964152
P70288.1	Histone deacetylase 2	Hdac2	55.267	21	0.910615	0.0153789	FALSE	0.907969	0.947229	0.871446	0.9173
P14131.4	40S ribosomal protein S16	Rps16-ps2; Rps16	16.435	12	0.765669	0.0153855	FALSE	0.985615	0.755441	0.770822	0.598612
P55302.1	Alpha-2-macroglobulin receptor-associated protein	Lrpap1	42.189	16	0.856613	0.0154345	FALSE	0.933487	0.831527	0.927568	0.747862
Q9D0R8.1	Protein LSM12 homolog	Lsm12	21.687	6	1.1197	0.0154574	FALSE	1.0504	1.07504	1.16844	1.19071
Q9Z1J2.1	Serine/threonine-protein kinase Nek4	Nek4	88.939	19	1.1129	0.0154594	FALSE	1.06071	1.10616	1.0874	1.20228
Q5BLK4.3	Terminal uridylyltransferase 7	Zcchc6	168.996	34	1.10172	0.0154689	FALSE	1.14693	1.06199	1.13366	1.06702
P62754.1	40S ribosomal protein S6	Rps6-ps4; Rps6; LOC105244208	28.663	6	0.658229	0.0154889	TRUE	0.989782	0.604486	0.701215	0.447825
Q9R1P1.1	Proteasome subunit beta type-3	Psmb3	22.949	7	0.792886	0.0155	FALSE	0.877658	0.87637	0.84026	0.611598
Q8CI32.1	BAG family molecular chaperone regulator 5	Bag5	50.911	2	0.871473	0.0155055	FALSE	0.986925	0.799929	0.848937	0.859407
Q63810.3	Calcineurin subunit B type 1	Ppp3r1	19.288	6	1.14882	0.0155667	FALSE	1.21774	1.15068	1.0123	1.229
P14094.1	Sodium/potassium-transporting ATPase subunit beta-1	Atp1b1	35.172	16	0.694729	0.0156109	FALSE	0.936261	0.756026	0.696707	0.472304
Q60605.3	Myosin light polypeptide 6	Myl6	16.919	12	0.904695	0.0156455	FALSE	0.883639	0.863769	0.958577	0.915813
Q3THK7.2	GMP synthase [glutamine-hydrolyzing]	Gmps	76.675	25	0.900059	0.0156654	FALSE	0.913559	0.842671	0.892319	0.955537
Q9D920.1	BLOC-1-related complex subunit 5	Loh12cr1; Borcs5	22.106	3	1.15045	0.0156888	FALSE	1.08811	1.05043	1.28282	1.19563
Q8CJG0.3	Protein argonaute-2	Ago2; Eif2c2	97.242	9	1.09566	0.0157109	FALSE	1.09081	1.06864	1.07888	1.14596
Q8K2I9.1	F-box DNA helicase 1	Fbxo18	118.223	4	0.878171	0.0157335	FALSE	0.872618	0.879644	0.797416	0.972221
Q924C1.1	Exportin-5	Xpo5	136.883	36	1.10396	0.0157348	FALSE	1.04867	1.09687	1.10673	1.1667
P56959.1	RNA-binding protein FUS	Fus	52.642	9	0.703011	0.0157501	FALSE	0.891012	0.809002	0.713159	0.474955
P49025.3	Citron Rho-interacting kinase	Cit	235.242	20	1.12847	0.015795	FALSE	1.10004	1.03282	1.18156	1.20821
Q3U4H6.1	Hexosaminidase D	Hexdc	54.542	3	1.14238	0.0158135	FALSE	1.09578	1.06457	1.13764	1.2887
Q7TNF8.2	Peripheral-type benzodiazepine receptor-associated protein 1	Bzrap1; Tspoap1	199.805	4	1.17529	0.0158425	FALSE	1.28157	1.09327	1.30549	1.04307
Q64727.4	Vinculin	Vcl	116.644	5	0.911874	0.0158448	FALSE	0.913742	0.876767	0.906895	0.951069
Q60710.2	Deoxynucleoside triphosphate triphosphohydrolase SAMHD1	Samhd1	72.604	14	1.13735	0.0158717	FALSE	1.10249	1.03263	1.23657	1.18838
Q9JI74.2	Kelch-like protein 1	Klhl1	82.839	2	1.16725	0.0158826	FALSE	1.11258	1.07708	1.36076	1.13594
Q8BGC0.1	HIV Tat-specific factor 1 homolog	Htatsf1	86.188	15	0.889224	0.015913	FALSE	0.978434	0.880806	0.869783	0.834568
Q9WV60.2	Glycogen synthase kinase-3 beta	Gsk3b	46.681	23	1.15149	0.0159711	FALSE	1.04906	1.13481	1.12783	1.3094
Q7TST3.1	Sterile alpha motif domain-containing protein 10	Samd10	22.747	2	1.23283	0.0160438	FALSE	0.980727	1.35042	1.26837	1.37487
Q3TKT4.1	Transcription activator BRG1	Smarca4	181.313	25	0.871953	0.0160966	FALSE	0.880494	0.983162	0.800905	0.833752
Q8BHG9.1	CGG triplet repeat-binding protein 1	Cggbp1	18.75	12	1.12571	0.0161153	FALSE	1.09526	1.1164	1.05752	1.24178
Q60841.3	Reelin	Reln	387.246	25	1.09067	0.0161859	FALSE	1.12304	1.09141	1.08634	1.06279
Q9Z2U2.2	Zinc finger protein 292	Zfp292	300.858	6	1.11898	0.016217	FALSE	1.07435	1.12035	1.06618	1.22101
Q8K1E6.1	Alpha-ketoglutarate-dependent dioxygenase alkB homolog 3	Alkbh3	33.041	2	1.1192	0.0162463	FALSE	1.03906	1.2078	1.10286	1.13759
Q08024.1	Core-binding factor subunit beta	Cbfb	22.017	3	0.854459	0.0162482	FALSE	0.893882	0.737601	0.848054	0.952516
Q9R0N7.1	Synaptotagmin-7	Syt7	45.444	4	0.799328	0.0162743	FALSE	0.839777	0.840859	0.924695	0.625238
Q8BFR6.1	AN1-type zinc finger protein 1	Zfand1	30.183	2	1.17882	0.0162833	FALSE	1.12836	1.36677	1.2356	1.02061
Q2PFD7.2	PH and SEC7 domain-containing protein 3	Psd3	114.651	26	1.08623	0.016287	FALSE	1.07879	1.0945	1.09379	1.07786
Q8CIV8.1	Tubulin-specific chaperone E	Tbce	59.048	7	1.09294	0.0163324	FALSE	1.1114	1.06748	1.12678	1.0672
Q80TA9.2	Ectopic P granules protein 5 homolog	Epg5	290.615	7	1.09408	0.0163906	FALSE	1.08978	1.05488	1.09829	1.13595
P62301.2	40S ribosomal protein S13	Rps13; Rps13-ps1; LOC102642137	17.212	3	0.740648	0.0163923	FALSE	1.03147	0.64883	0.738475	0.608636
Q91YN0.1	Protein C12orf4 homolog	D6Wsu163e	63.604	8	1.0919	0.0163963	FALSE	1.053	1.09307	1.11763	1.10518
Q9CQ45.1	Neudesin	Nenf	18.893	2	0.819237	0.0163985	FALSE	0.994601	0.709983	0.848787	0.754081
Q80UW0.3	Heparan-sulfate 6-O-sulfotransferase 2	Hs6st2	69.154	7	0.909184	0.0164071	FALSE	0.92617	0.941782	0.859722	0.910795
Q922V4.1	Pleiotropic regulator 1	Plrg1	56.902	9	1.0899	0.0164203	FALSE	1.06607	1.10637	1.07386	1.11414
Q8C0D0.1	Probable tRNA pseudouridine synthase 1	Trub1	36.325	4	1.09829	0.0164254	FALSE	1.04341	1.09386	1.13683	1.12092
Q8BY87.2	Ubiquitin carboxyl-terminal hydrolase 47	Usp47	157.356	46	1.08702	0.0164958	FALSE	1.06901	1.08689	1.1048	1.08775
Q9Z2D8.1	Methyl-CpG-binding domain protein 3	Mbd3	32.148	8	0.869482	0.0164969	FALSE	0.877397	0.985361	0.7948	0.831136
Q9Z2Q6.2	Septin-5	Sept5	42.721	37	1.10816	0.0165208	FALSE	1.07377	1.16751	1.04993	1.14577
Q921J2.1	GTP-binding protein Rheb	Rheb	20.439	3	0.822601	0.0165388	FALSE	0.931327	0.883513	0.832398	0.668777
Q9WUU7.1	Cathepsin Z	Ctsz	33.974	5	1.23997	0.0165615	FALSE	1.15005	1.06844	1.23637	1.5567
Q9JII1.1	72 kDa inositol polyphosphate 5-phosphatase	Inpp5e	71.87	12	1.10667	0.0165694	FALSE	1.06028	1.11604	1.07199	1.18148
P61211.1	ADP-ribosylation factor-like protein 1	Arl1	20.398	6	1.13393	0.016573	FALSE	1.1066	1.06919	1.09847	1.27237
P34152.3	Focal adhesion kinase 1	Ptk2	123.458	16	0.918323	0.0166391	FALSE	0.921288	0.917987	0.894882	0.939223
Q6P1G6.1	Protein FAM167A	Fam167a	24.303	2	1.13807	0.0166529	FALSE	1.01473	1.13533	1.18018	1.23178
O35607.1	Bone morphogenetic protein receptor type-2	Bmpr2	114.948	2	0.73199	0.016668	FALSE	0.96919	0.739444	0.763376	0.531898
Q14AX6.2	Cyclin-dependent kinase 12	Cdk12	163.581	2	0.82783	0.016687	FALSE	1.00852	0.785483	0.819399	0.72786
Q80W21.1	Glutathione S-transferase Mu 7	Gstm7	25.693	6	0.91279	0.0167066	FALSE	0.902422	0.876456	0.925018	0.947959
P61028.1	Ras-related protein Rab-8B	Rab8b	23.588	3	0.815665	0.016718	FALSE	0.737153	1.02278	0.776868	0.752028
Q8BMS1.1	Trifunctional enzyme subunit alpha, mitochondrial	Hadha	82.617	7	1.17707	0.0167757	FALSE	1.22124	1.10792	1.35966	1.04371
Q3TDD9.2	Protein phosphatase 1 regulatory subunit 21	Klraq1; Ppp1r21	88.282	27	1.08609	0.0167969	FALSE	1.09747	1.07019	1.09358	1.08332
Q8CFI0.2	E3 ubiquitin-protein ligase NEDD4-like	Nedd4l	115.347	17	0.90516	0.016841	FALSE	0.877849	0.880929	0.970457	0.894564
Q99M31.2	Heat shock 70 kDa protein 14	Hspa14	54.616	16	1.11408	0.0168468	FALSE	1.14447	1.02102	1.14363	1.15291
Q52KI8.2	Serine/arginine repetitive matrix protein 1	Srrm1	106.798	5	0.782467	0.0168521	FALSE	0.963303	0.836765	0.612162	0.759596
Q6P1B3.1	PILR alpha-associated neural protein	Pianp	29.725	2	0.862139	0.0168588	FALSE	0.97837	0.900645	0.804834	0.779645
P35283.3	Ras-related protein Rab-12	Rab12	27.311	11	0.914372	0.0168654	FALSE	0.926666	0.933774	0.924906	0.873364
Q60900.1	ELAV-like protein 3	Elavl3	39.508	5	1.09785	0.016881	FALSE	1.14107	1.04499	1.09099	1.11657
Q6ZWZ2.1	Ubiquitin-conjugating enzyme E2 R2	Ube2r2	27.149	5	0.894742	0.0169353	FALSE	0.970905	0.853516	0.850828	0.908997
Q9JLY0.2	Suppressor of cytokine signaling 6	Socs6	59.04	3	1.11342	0.0169616	FALSE	1.02913	1.12693	1.11677	1.1827
Q62288.2	Testican-1	Spock1	49.519	4	1.10269	0.0169949	FALSE	1.12683	1.0312	1.13213	1.12401
Q2YDW2.1	Protein misato homolog 1	Msto1	61.192	11	1.0926	0.0170156	FALSE	1.13483	1.07985	1.05923	1.09822
P35235.2	Tyrosine-protein phosphatase non-receptor type 11	Ptpn11	68.417	10	0.917918	0.017035	FALSE	0.900616	0.904804	0.946529	0.920713
Q8CDU6.2	Probable E3 ubiquitin-protein ligase HECTD2	Hectd2	87.717	5	1.14235	0.0170481	FALSE	1.06087	1.0724	1.17265	1.2773
Q9Z2Y8.1	Pyridoxal phosphate homeostasis protein	Prosc; Plpbp	30.03	6	1.09826	0.0170511	FALSE	1.04531	1.08606	1.12364	1.14034
Q9WUC3.2	Lymphocyte antigen 6H	Ly6h	14.659	7	0.690566	0.0170769	FALSE	0.86273	0.843402	0.689277	0.453541
Q9WUT3.1	Ribosomal protein S6 kinase alpha-2	Rps6ka2	83.104	2	1.11718	0.0170811	FALSE	1.06144	1.17166	1.05308	1.1838
Q3V096.1	Ankyrin repeat domain-containing protein 42	Ankrd42	58.497	4	1.13184	0.017083	FALSE	1.06611	1.07563	1.1339	1.2602
Q64700.3	Retinoblastoma-like protein 2	Rbl2	127.405	24	1.09951	0.0170889	FALSE	1.05188	1.10041	1.08857	1.16012
Q9DC23.2	DnaJ homolog subfamily C member 10	Dnajc10	90.525	12	1.18475	0.0170904	FALSE	1.14321	1.01497	1.2633	1.34419
Q91ZM9.1	Docking protein 5	Dok5	35.431	3	0.903264	0.0170958	FALSE	0.861873	0.869381	0.927796	0.957705
Q9JIK5.3	Nucleolar RNA helicase 2	Ddx21	93.493	28	0.834684	0.0171025	FALSE	0.863883	0.989291	0.728638	0.779436
B2RY56.2	RNA-binding protein 25	Rbm25	99.491	8	0.812391	0.0171207	FALSE	0.982278	0.81117	0.818688	0.667358
Q3TDN2.2	FAS-associated factor 2	Faf2	52.438	2	0.766164	0.0171263	FALSE	0.97233	0.690382	0.845196	0.608239
Q7TSI1.1	Pleckstrin homology domain-containing family M member 1	Plekhm1	118.459	13	1.08991	0.0171786	FALSE	1.06302	1.11739	1.07292	1.10746
E9PVD3.1	Protocadherin-16	Dchs1	346.173	35	1.08992	0.0172133	FALSE	1.05896	1.07967	1.10288	1.11929
O35136.1	Neural cell adhesion molecule 2	Ncam2	93.145	11	0.768763	0.0172629	FALSE	0.88529	0.889154	0.775134	0.572248
P84099.1	60S ribosomal protein L19	Rpl19; Rpl19-ps11	23.451	5	0.742914	0.017266	FALSE	0.984222	0.708973	0.784213	0.556573
P47962.3	60S ribosomal protein L5	Rpl5	34.379	7	0.759649	0.017275	FALSE	0.966517	0.706128	0.834889	0.583807
Q91WE1.1	Sorting nexin-15	Snx15	37.719	6	1.11323	0.0172779	FALSE	1.12066	1.02845	1.12583	1.18295
Q8BP78.3	Protein FRA10AC1 homolog	Fra10ac1	37.179	2	0.91644	0.0172865	FALSE	0.952718	0.920592	0.909655	0.890138
O35344.1	Importin subunit alpha-4	Kpna3	57.737	4	0.913226	0.0173054	FALSE	0.953799	0.88386	0.92119	0.895105
A2AWP8.1	Rho guanine nucleotide exchange factor 10-like protein	Arhgef10l	139.898	13	1.1039	0.0173324	FALSE	1.08457	1.07363	1.0767	1.18422
P53996.2	Cellular nucleic acid-binding protein	Cnbp	19.579	5	0.861891	0.0173432	FALSE	0.788767	0.918509	0.790268	0.964238
Q8CG72.1	Poly(ADP-ribose) glycohydrolase ARH3	Adprhl2	39.389	3	0.888422	0.0173503	FALSE	0.874324	0.813166	0.910427	0.963808
P80318.1	T-complex protein 1 subunit gamma	Cct3	60.591	56	0.913336	0.0173932	FALSE	0.944472	0.912786	0.926046	0.871644
Q68FF7.1	SLAIN motif-containing protein 1	Slain1	61.269	16	1.11894	0.0174683	FALSE	1.07566	1.10745	1.06962	1.23017
Q80ZU0.1	ADP-ribosylation factor-like protein 5A	Arl5a	20.711	3	1.13822	0.0174702	FALSE	1.13706	1.12588	1.03356	1.26888
A2AJI0.1	MAP7 domain-containing protein 1	Map7d1; Mtap7d1	93.22	66	1.12123	0.0174835	FALSE	1.06593	1.16625	1.0527	1.20767
P62843.2	40S ribosomal protein S15	Rps15	17.029	3	0.760422	0.0175029	FALSE	1.01957	0.771373	0.693434	0.612715
Q9ESU6.2	Bromodomain-containing protein 4	Brd4	155.798	7	0.879657	0.0175066	FALSE	0.899072	0.956697	0.784549	0.886008
Q7TQE6.1	Macoilin	Tmem57	76.041	2	1.15556	0.0176402	FALSE	1.17456	0.998448	1.20931	1.25456
Q9WU00.2	Nuclear respiratory factor 1	Nrf1	53.538	3	1.13494	0.0176607	FALSE	1.02971	1.22913	1.1001	1.1944
Q8VDS8.2	Syntaxin-18	Stx18	38.358	2	0.885525	0.0176727	FALSE	0.97715	0.813586	0.878941	0.883599
P97447.3	Four and a half LIM domains protein 1	Fhl1	31.867	6	0.911862	0.0177068	FALSE	0.871164	0.941139	0.897192	0.939658
P06837.1	Neuromodulin	Gap43	23.618	34	0.748013	0.0177119	FALSE	0.863548	0.904732	0.740423	0.541213
P62267.3	40S ribosomal protein S23	Rps23	15.798	4	0.778702	0.0177828	FALSE	0.909029	0.778816	0.881438	0.589417
Q91YI1.2	Autophagy-related protein 13	Atg13	56.405	6	1.15296	0.017786	FALSE	1.0032	1.26199	1.17024	1.19353
Q65Z40.2	Wings apart-like protein homolog	Wapal; Wapl	133.986	22	1.09123	0.0178359	FALSE	1.05172	1.11507	1.08174	1.1176
Q9D1G1.1	Ras-related protein Rab-1B	Rab1b	22.173	7	0.84624	0.017845	FALSE	0.95491	0.900661	0.827498	0.720812
Q9Z1X4.2	Interleukin enhancer-binding factor 3	Ilf3	95.961	13	0.802439	0.0178666	FALSE	0.923359	0.927645	0.735861	0.658215
Q8JZN5.2	Acyl-CoA dehydrogenase family member 9, mitochondrial	Acad9	68.679	6	1.23049	0.0178679	FALSE	1.26041	1.11679	1.52607	1.06724
P60954.2	Nucleolar protein 4	Nol4	53.446	6	1.12932	0.0178834	FALSE	1.09519	1.09196	1.07487	1.26495
Q6PDI5.3	Proteasome adapter and scaffold protein ECM29	AI314180	203.573	23	1.11689	0.0179051	FALSE	1.12182	1.09333	1.21512	1.04419
Q9DBG6.1	Dolichyl-diphosphooligosaccharide--protein glycosyltransferase subunit 2	Rpn2	69.02	2	0.778387	0.0179059	FALSE	0.916314	0.673154	0.928447	0.642725
P60469.2	Liprin-alpha-3	Ppfia3	133.344	30	1.08839	0.0179344	FALSE	1.12018	1.09633	1.0638	1.07395
Q9D9Z5.1	DET1- and DDB1-associated protein 1	Dda1	11.746	3	1.14582	0.017944	FALSE	1.04785	1.10133	1.14913	1.29622
O35955.1	Proteasome subunit beta type-10	Psmb10	29.045	2	1.12302	0.0179568	FALSE	1.07267	1.24053	1.0625	1.1257
Q9EPK2.3	Protein XRP2	Rp2h; Rp2	39.351	4	0.720652	0.0179592	FALSE	0.851292	0.788128	0.827694	0.484995
P47708.2	Rabphilin-3A	Rph3a	75.442	14	1.14011	0.0179657	FALSE	1.25352	1.20048	1.05011	1.06877
Q02384.2	Son of sevenless homolog 2	Sos2	153.03	7	1.10319	0.0179763	FALSE	1.03714	1.14519	1.08825	1.14542
Q8VHK9.2	ATP-dependent RNA helicase DHX36	Dhx36	113.812	12	0.90571	0.0180144	FALSE	0.908225	0.870491	0.969367	0.878186
P70408.3	Cadherin-10	Cdh10	88.257	3	0.834694	0.0180341	FALSE	0.801317	0.813209	1.00941	0.736895
Q3UJB9.2	Enhancer of mRNA-decapping protein 4	Edc4	152.389	25	0.880554	0.0180368	FALSE	0.976017	0.812076	0.837065	0.906044
Q9Z2Y3.2	Homer protein homolog 1	Homer1	41.388	9	0.911145	0.0180528	FALSE	0.90355	0.892438	0.965594	0.884812
Q9CQ02.1	COMM domain-containing protein 4	Commd4	21.846	2	1.10318	0.0180958	FALSE	1.08834	1.04809	1.10347	1.17484
P29391.2	Ferritin light chain 1	Ftl1	20.789	6	0.824783	0.01815	FALSE	1.01152	0.819667	0.779039	0.716714
Q5F2E8.1	Serine/threonine-protein kinase TAO1	Taok1	115.977	27	0.912832	0.0181782	FALSE	0.897812	0.958942	0.91692	0.879711
Q3V038.1	Tetratricopeptide repeat protein 9A	Ttc9	24.335	4	0.910932	0.0181944	FALSE	0.96523	0.910556	0.894582	0.878869
Q9CRD0.1	OCIA domain-containing protein 1	Ociad1	27.593	2	1.09093	0.0182337	FALSE	1.11564	1.04641	1.10986	1.09164
Q9QYJ0.1	DnaJ homolog subfamily A member 2	Dnaja2	45.717	32	1.11469	0.0182492	FALSE	1.04594	1.11491	1.0924	1.21187
Q8BP00.2	IQ calmodulin-binding motif-containing protein 1	Iqcb1	68.691	16	1.11609	0.0182856	FALSE	1.03197	1.20292	1.10479	1.13114
Q3V1V3.1	ESF1 homolog	Esf1	97.988	7	0.873339	0.0182969	FALSE	0.866368	0.936374	0.769422	0.93248
Q3UHD6.2	Sorting nexin-27	Snx27	60.95	8	0.897312	0.0182991	FALSE	0.931353	0.955709	0.871549	0.835362
Q3UHA3.3	Spatacsin	Spg11	273.759	3	1.13085	0.0183349	FALSE	1.08248	1.21897	1.20084	1.03445
Q8BX90.3	Fibronectin type-III domain-containing protein 3A	Fndc3a	131.874	2	0.801766	0.0184134	FALSE	0.903325	0.640294	0.9364	0.761131
Q9JHR7.1	Insulin-degrading enzyme	Ide	117.697	10	0.921001	0.0184616	FALSE	0.913214	0.937084	0.902431	0.931869
Q8QZT1.1	Acetyl-CoA acetyltransferase, mitochondrial	Acat1	44.787	16	1.25934	0.0184707	FALSE	1.32714	1.14563	1.5843	1.04451
Q8BTW3.1	Exosome complex component MTR3	Exosc6	28.353	4	0.903737	0.0184871	FALSE	0.955248	0.915701	0.84347	0.904904
Q9QXV0.2	ProSAAS	Pcsk1n	27.254	7	1.15169	0.0185337	FALSE	1.21751	1.16485	1.23998	0.998983
P14115.5	60S ribosomal protein L27a	Rpl27a	16.595	2	0.655804	0.0186265	TRUE	0.930946	0.657975	0.74222	0.406987
Q68FD7.1	Folliculin-interacting protein 1	Fnip1	130.043	5	1.1394	0.0187117	FALSE	1.10994	1.0526	1.11914	1.29135
Q6EDY6.2	F-actin-uncapping protein LRRC16A	Lrrc16a; Carmil1	151.765	19	1.08296	0.0187154	FALSE	1.08826	1.07197	1.08838	1.08336
Q5GH67.1	XK-related protein 4	Xkr4	71.457	3	0.713015	0.0187652	FALSE	0.92503	0.817707	0.699138	0.488121
Q8K2Z2.3	Pre-mRNA-processing factor 39	Prpf39	77.872	2	1.4317	0.0188097	FALSE	1.79807	1.14475	1.89917	1.08031
Q3UFT3.2	GRB2-associated and regulator of MAPK protein	Fam59a; Garem; Garem1	97.189	8	1.08935	0.018836	FALSE	1.06479	1.07471	1.0857	1.13299
Q80YV3.2	Transformation/transcription domain-associated protein	Trrap	291.37	16	0.840558	0.0188478	FALSE	0.99033	0.876062	0.779806	0.737761
Q9D8N2.2	Protein FAM45A	Fam45a	40.395	2	1.13688	0.018902	FALSE	1.21561	1.02355	1.22783	1.09878
Q5SW75.2	Protein phosphatase Slingshot homolog 2	Ssh2	158.13	15	1.11768	0.0189417	FALSE	1.07107	1.0452	1.15575	1.2058
Q9QUG2.1	DNA polymerase kappa	Polk	95.942	6	1.15884	0.0189509	FALSE	1.08461	1.08081	1.13923	1.35128
Q9JK23.1	Proteasome assembly chaperone 1	Psmg1	33.083	5	0.913998	0.0189823	FALSE	0.963984	0.897159	0.89057	0.905156
Q9D1L0.1	Coiled-coil-helix-coiled-coil-helix domain-containing protein 2	Chchd2	15.651	4	1.11545	0.0189966	FALSE	1.09495	1.11336	1.21603	1.04411
Q9WTX5.3	S-phase kinase-associated protein 1	Skp1a	18.66	13	0.919003	0.018997	FALSE	0.924728	0.943829	0.887809	0.92074
P11031.3	Activated RNA polymerase II transcriptional coactivator p15	Sub1	14.418	20	0.596687	0.0190295	TRUE	0.555048	1.11173	0.413266	0.4971
A2A699.1	Protein FAM171A2	Fam171a2	87.433	15	0.792793	0.019057	FALSE	0.92446	0.738452	0.918398	0.630316
Q0VDN7.1	RUN domain-containing protein 1	Rundc1	67.823	3	1.13669	0.0190867	FALSE	1.06799	1.07681	1.12915	1.2859
Q9CPY7.3	Cytosol aminopeptidase	Lap3	56.106	10	1.20996	0.0191698	FALSE	1.09265	1.25843	1.46442	1.06397
Q9CR25.1	2-(3-amino-3-carboxypropyl)histidine synthase subunit 2	Dph2	52.332	3	1.1502	0.0191817	FALSE	1.10335	1.12034	1.06713	1.32865
P80316.1	T-complex protein 1 subunit epsilon	Cct5	59.586	38	0.898915	0.0191846	FALSE	0.938041	0.937983	0.900358	0.824222
Q60967.1	Bifunctional 3'-phosphoadenosine 5'-phosphosulfate synthase 1	Papss1	70.749	3	0.912771	0.0191874	FALSE	0.929857	0.861679	0.916367	0.943426
Q8C5D8.2	E3 SUMO-protein ligase PIAS2	Pias2	68.382	11	1.10297	0.0192236	FALSE	1.06163	1.13254	1.05452	1.16756
Q8K409.3	DNA polymerase beta	Polb	38.264	12	1.09715	0.0192247	FALSE	1.13029	1.04536	1.07426	1.14081
Q8CG46.1	Structural maintenance of chromosomes protein 5	Smc5	128.733	4	0.903714	0.0192452	FALSE	0.91318	0.834272	0.931197	0.937978
Q99PV0.2	Pre-mRNA-processing-splicing factor 8	Prpf8	273.443	12	0.784494	0.0192462	FALSE	1.00683	0.826761	0.703219	0.646663
P19157.2	Glutathione S-transferase P 1	Gstp1	23.594	5	0.893502	0.0192675	FALSE	0.907042	0.845147	0.849364	0.978502
O35226.1	26S proteasome non-ATPase regulatory subunit 4	Psmd4	40.678	11	0.806726	0.0192736	FALSE	0.960783	0.866257	0.790285	0.644074
Q6PJN8.1	DALR anticodon-binding domain-containing protein 3	Dalrd3	58.696	2	1.11977	0.0192797	FALSE	1.18495	1.02916	1.18627	1.08975
O35075.1	Down syndrome critical region protein 3 homolog	Dscr3	32.949	5	1.10795	0.0192816	FALSE	1.04768	1.07306	1.18747	1.12983
Q9D4H2.2	GRIP and coiled-coil domain-containing protein 1	Gcc1	87.624	29	1.10163	0.0193025	FALSE	1.08268	1.04588	1.10932	1.17244
P68404.4	Protein kinase C beta type	Prkcb	76.701	11	1.09428	0.0193343	FALSE	1.11144	1.13561	1.09293	1.0401
Q8K2U2.3	Alpha-ketoglutarate-dependent dioxygenase alkB homolog 6	Alkbh6	26.759	8	1.08201	0.0193405	FALSE	1.07652	1.0886	1.08364	1.07906
O35609.3	Secretory carrier-associated membrane protein 3	Scamp3	38.433	2	0.828463	0.019348	FALSE	0.933683	0.724095	0.942259	0.728398
Q9ERV1.2	Probable E3 ubiquitin-protein ligase makorin-2	Mkrn2	46.566	9	1.12663	0.0193562	FALSE	1.01289	1.13794	1.15093	1.2139
P51175.1	Protoporphyrinogen oxidase	Ppox	50.839	3	1.10152	0.0193661	FALSE	1.14532	1.0274	1.11478	1.12322
P70340.2	Mothers against decapentaplegic homolog 1	Smad1	52.123	4	1.13559	0.0194007	FALSE	1.05508	1.14741	1.07653	1.27589
Q9QZ73.1	DCN1-like protein 1	Dcun1d1	30.078	6	0.906015	0.0194285	FALSE	0.95264	0.865595	0.940815	0.868525
P47955.1	60S acidic ribosomal protein P1	Rplp1	11.468	2	1.12302	0.019431	FALSE	1.1383	1.01311	1.14817	1.20282
Q5I043.1	Ubiquitin carboxyl-terminal hydrolase 28	Usp28	119.243	8	1.09717	0.0194426	FALSE	1.05933	1.09231	1.07453	1.16569
Q6PHZ5.2	Putative RNA-binding protein 15B	Rbm15b	97.018	3	0.834168	0.0194682	FALSE	0.934316	0.921756	0.812022	0.692891
Q8BIV3.3	Ran-binding protein 6	Ranbp6	124.507	4	0.897725	0.0195427	FALSE	0.979907	0.897247	0.843182	0.875831
Q9CQD4.2	Charged multivesicular body protein 1b-2	2610002M06Rik	22.147	2	1.1193	0.0195531	FALSE	1.04251	1.06704	1.18642	1.18889
Q9QWV9.3	Cyclin-T1	Ccnt1	80.547	6	0.886301	0.0195686	FALSE	0.966304	0.826225	0.832849	0.927049
Q8VE99.1	Coiled-coil domain-containing protein 115	Ccdc115	19.73	7	1.10522	0.0195792	FALSE	1.04484	1.08722	1.10723	1.18732
Q8BFZ9.1	Erlin-2	Erlin2	37.849	4	0.843549	0.0196141	FALSE	0.987201	0.747318	0.889444	0.77268
Q6ZPJ3.3	(E3-independent) E2 ubiquitin-conjugating enzyme UBE2O	Ube2o	140.746	22	0.921826	0.0196304	FALSE	0.942918	0.91272	0.92893	0.903121
Q0KK56.1	Protein FAM184B	Fam184b	107.534	9	1.09242	0.0196355	FALSE	1.09157	1.04023	1.117	1.12342
Q9CQ26.1	STAM-binding protein	Stambp	48.483	5	1.11719	0.0196775	FALSE	1.11661	1.01675	1.18501	1.1579
P62340.1	TATA box-binding protein-like protein 1	Tbpl1	20.873	3	1.13016	0.0197155	FALSE	1.01512	1.14956	1.13215	1.23449
Q8JZY2.1	COMM domain-containing protein 10	Commd10	22.798	4	1.08972	0.0197296	FALSE	1.06821	1.0688	1.13944	1.08448
Q9CY66.1	H/ACA ribonucleoprotein complex subunit 1	Gar1	23.46	2	0.801323	0.0198015	FALSE	0.995872	0.821377	0.780123	0.6466
P53810.2	Phosphatidylinositol transfer protein alpha isoform	Pitpna	31.873	13	0.906568	0.0198231	FALSE	0.933875	0.847551	0.89774	0.95055
Q9DC28.2	Casein kinase I isoform delta	Csnk1d	47.286	9	1.09914	0.0198967	FALSE	1.03183	1.10036	1.12041	1.14805
Q640Q5.3	PAN2-PAN3 deadenylation complex subunit Pan3	Pan3	89.688	18	1.09379	0.0199066	FALSE	1.03627	1.10085	1.10921	1.1311
P70698.2	CTP synthase 1	Ctps	66.64	7	0.921606	0.0199159	FALSE	0.943752	0.902506	0.90957	0.930941
Q8C180.3	Fibroblast growth factor receptor substrate 2	Frs2	56.759	3	0.902521	0.0199252	FALSE	0.856012	0.889831	0.977924	0.887809
Q91Z67.2	SLIT-ROBO Rho GTPase-activating protein 2	Srgap2	120.723	51	1.10362	0.0199363	FALSE	1.07461	1.04201	1.13305	1.16916
O35066.3	Kinesin-like protein KIF3C	Kif3c	89.917	21	1.09812	0.0199371	FALSE	1.07231	1.06347	1.08809	1.17203
P0C7T6.1	Ataxin-1-like	Atxn1l	73.329	3	1.11026	0.0199771	FALSE	1.09726	1.07952	1.05909	1.21111
Q6PAL7.1	AT-hook DNA-binding motif-containing protein 1	Ahdc1	167.976	12	0.910044	0.0200362	FALSE	0.939589	0.884034	0.867125	0.952432
O54785.2	LIM domain kinase 2	Limk2	72.155	9	1.08897	0.0200369	FALSE	1.08706	1.09661	1.04836	1.12645
P07742.2	Ribonucleoside-diphosphate reductase large subunit	Rrm1	90.153	6	0.895779	0.0200786	FALSE	0.859374	0.95033	0.946407	0.833313
P70704.2	Phospholipid-transporting ATPase IA	Atp8a1	131.33	4	0.813543	0.0200845	FALSE	0.987695	0.757243	0.866419	0.676664
Q8C735.2	Protein lin-9 homolog	Lin9	61.72	8	1.08792	0.0201431	FALSE	1.077	1.09155	1.05627	1.12822
Q8C0L0.2	Thioredoxin-related transmembrane protein 4	Tmx4	37.108	4	0.783038	0.0201584	FALSE	0.993445	0.764382	0.808367	0.612005
Q3UNH4.2	G protein-regulated inducer of neurite outgrowth 1	Gprin1	95.437	77	0.88361	0.0202638	FALSE	0.930292	0.937894	0.891339	0.783839
Q3UQU0.1	Bromodomain-containing protein 9	Brd9	66.798	2	0.86271	0.020321	FALSE	0.969787	0.74773	0.859528	0.888073
Q8VBY2.1	Calcium/calmodulin-dependent protein kinase kinase 1	Camkk1	55.802	12	1.09853	0.0203476	FALSE	1.06773	1.05205	1.11314	1.16465
Q9CQT1.1	Methylthioribose-1-phosphate isomerase	Mri1	39.386	9	1.10746	0.0204836	FALSE	1.03758	1.10672	1.0979	1.19313
Q91WQ3.3	Tyrosine--tRNA ligase, cytoplasmic	Yars	59.068	25	0.904089	0.0204984	FALSE	0.947324	0.940974	0.892169	0.840115
Q3UUQ7.3	GPI inositol-deacylase	Pgap1	104.511	7	0.801086	0.020514	FALSE	0.943925	0.678564	0.926819	0.693581
O88844.2	Isocitrate dehydrogenase [NADP] cytoplasmic	Idh1	46.644	37	1.13896	0.0205278	FALSE	1.10097	1.29446	1.04864	1.12601
P09602.2	Non-histone chromosomal protein HMG-17	Hmgn2; Gm7931	9.417	12	0.70243	0.0205284	FALSE	0.690534	1.06957	0.610042	0.54024
Q9D0P5.1	Pygopus homolog 1	Pygo1	45.061	3	1.11384	0.0205337	FALSE	1.05369	1.15733	1.05457	1.19488
Q8C1Y8.1	Vacuolar fusion protein CCZ1 homolog	Ccz1	55.469	8	1.08973	0.0205725	FALSE	1.08382	1.05092	1.08945	1.13652
Q8WTY4.1	Anamorsin	Ciapin1	33.408	7	0.888572	0.0205903	FALSE	0.954511	0.839606	0.823132	0.944455
P54728.2	UV excision repair protein RAD23 homolog B	Rad23b	43.486	10	0.904311	0.0206238	FALSE	0.960037	0.901685	0.840106	0.919169
Q80U78.2	Pumilio homolog 1	Pum1	126.541	26	1.08669	0.0206566	FALSE	1.07794	1.0634	1.07683	1.12961
P97314.3	Cysteine and glycine-rich protein 2	Csrp2	20.912	2	0.865344	0.0207947	FALSE	0.800811	0.842884	0.822008	1.01154
Q9Z0H7.1	B-cell lymphoma/leukemia 10	Bcl10	25.932	5	1.10008	0.0209162	FALSE	1.05318	1.08197	1.08839	1.17903
P97785.2	GDNF family receptor alpha-1	Gfra1	51.718	5	1.11692	0.0209311	FALSE	1.05395	1.22074	1.13982	1.0613
Q9CWP8.1	DNA polymerase delta subunit 4	Pold4	12.395	2	0.921134	0.0209316	FALSE	0.93622	0.8883	0.928653	0.936216
Q9DCT8.1	Cysteine-rich protein 2	Crip2	22.712	4	0.893931	0.0209697	FALSE	0.907884	0.807223	0.954716	0.911826
Q6ZPZ3.2	Zinc finger CCCH domain-containing protein 4	Zc3h4	140.88	10	0.865023	0.0210073	FALSE	1.01505	0.813031	0.824767	0.823198
Q9DCS9.3	NADH dehydrogenase [ubiquinone] 1 beta subcomplex subunit 10	Ndufb10	21.01	2	0.790918	0.0211138	FALSE	1.02431	0.675072	0.825551	0.69003
Q3TDK6.2	Protein rogdi homolog	Rogdi	32.08	7	1.08047	0.0211375	FALSE	1.07557	1.08729	1.07007	1.0878
Q9DB50.1	AP-1 complex subunit sigma-2	Ap1s2	18.917	4	1.11305	0.0211665	FALSE	1.03178	1.12723	1.20586	1.09543
Q9EQ61.1	Pescadillo homolog	Pes1	67.753	6	0.92166	0.0211914	FALSE	0.914746	0.911463	0.906445	0.955117
Q8BTT6.2	Digestive organ expansion factor homolog	Diexf	88.762	2	1.18864	0.0212361	FALSE	1.02596	1.15459	1.42027	1.18646
Q62426.1	Cystatin-B	Cstb	11.039	4	0.906882	0.0212449	FALSE	0.909517	0.859437	0.973719	0.889712
P35293.2	Ras-related protein Rab-18	Rab18	23.021	10	0.806358	0.0213087	FALSE	0.993382	0.760101	0.853156	0.656464
Q3UAW9.1	Transcription factor IIIB 50 kDa subunit	Brf2	47.02	5	1.10192	0.0213443	FALSE	1.0887	1.08648	1.05141	1.18657
Q9WVK4.1	EH domain-containing protein 1	Ehd1	60.565	12	0.925705	0.0213705	FALSE	0.924738	0.920952	0.920282	0.937253
Q9ER69.3	Pre-mRNA-splicing regulator WTAP	Wtap	44.15	4	0.862977	0.0213887	FALSE	0.777722	0.939947	0.792502	0.959283
Q920L1.1	Fatty acid desaturase 1	Fads1	52.289	3	0.805362	0.0213892	FALSE	0.982428	0.719375	0.885168	0.672883
O35709.2	Ectoderm-neural cortex protein 1	Enc1	66.07	17	0.904855	0.0214625	FALSE	0.918213	0.870999	0.86102	0.973405
Q8K3K8.1	Optineurin	Optn	66.976	6	0.899312	0.0214888	FALSE	0.947855	0.820398	0.90364	0.931064
B2RS91.1	RNA polymerase I-specific transcription initiation factor RRN3	Rrn3	74.47	2	1.09157	0.021579	FALSE	1.05944	1.05593	1.12991	1.12719
Q9Z2R6.1	Protein unc-119 homolog A	Unc119	26.993	5	1.11458	0.0215817	FALSE	1.0499	1.06045	1.21261	1.13866
P21460.2	Cystatin-C	Cst3	15.521	2	0.916326	0.0216243	FALSE	0.938038	0.88098	0.952807	0.894171
P54823.1	Probable ATP-dependent RNA helicase DDX6	Ddx6	54.157	23	1.09232	0.02169	FALSE	1.03716	1.08902	1.10791	1.13773
Q02257.3	Junction plakoglobin	Jup	81.749	9	0.864866	0.0216976	FALSE	0.883452	0.73837	0.936633	0.915731
Q05A62.2	Dynein light chain 1, axonemal	Dnal1; Dnalc1	21.451	6	1.1183	0.0217032	FALSE	1.09725	1.11017	1.04032	1.23424
P70195.1	Proteasome subunit beta type-7	Psmb7	29.872	10	0.878544	0.0217052	FALSE	0.934154	0.956042	0.8525	0.78254
P33610.1	DNA primase large subunit	Prim2	58.372	5	1.10011	0.0217137	FALSE	1.03345	1.08906	1.16341	1.11931
Q9D061.2	Acyl-CoA-binding domain-containing protein 6	Acbd6	30.868	8	1.09458	0.0217639	FALSE	1.05316	1.10845	1.06331	1.15562
Q8CI04.3	Conserved oligomeric Golgi complex subunit 3	Cog3	93.224	16	1.11503	0.021802	FALSE	1.01717	1.16307	1.10272	1.18452
Q9CX56.2	26S proteasome non-ATPase regulatory subunit 8	Psmd8	39.905	11	0.85109	0.0218813	FALSE	0.96378	0.900038	0.839969	0.719977
Q9CZX8.3	40S ribosomal protein S19	Rps19	16.076	6	0.731728	0.0219616	FALSE	1.02145	0.671158	0.772916	0.541242
G3X9K3.1	Brefeldin A-inhibited guanine nucleotide-exchange protein 1	Arfgef1	208.368	13	1.09691	0.0219725	FALSE	1.116	1.06987	1.16043	1.0451
Q5SS00.1	DBF4-type zinc finger-containing protein 2 homolog	Zdbf2	273.578	2	1.11827	0.0219775	FALSE	1.12733	1.00912	1.15118	1.19218
Q9JHG6.2	Calcipressin-1		28.119	2	1.09062	0.0220803	FALSE	1.06584	1.10665	1.05126	1.14021
Q69Z89.2	Ras-associating and dilute domain-containing protein	Radil	120.278	6	1.13069	0.0220848	FALSE	1.1766	0.995504	1.1732	1.18849
Q8VD04.1	GRIP1-associated protein 1	Gripap1	92.658	32	1.08405	0.0220865	FALSE	1.0591	1.08637	1.07189	1.11985
P62245.2	40S ribosomal protein S15a	Rps15a	14.83	3	0.741428	0.0221131	FALSE	1.02938	0.664742	0.778735	0.566166
Q4VA45.2	Uncharacterized protein C11orf95 homolog	2700081O15Rik	73.664	2	0.904614	0.0221246	FALSE	0.89721	0.838455	0.925616	0.96529
Q8BG39.1	Synaptic vesicle glycoprotein 2B	Sv2b	77.406	3	0.712451	0.0221448	FALSE	0.932811	0.697822	0.830163	0.477949
Q9Z2C9.2	Myotubularin-related protein 7	Mtmr7	75.56	2	1.12449	0.0221728	FALSE	1.18179	1.10474	1.20673	1.01416
Q8VE18.1	Protein SMG8	Smg8	109.597	5	1.10988	0.0221988	FALSE	1.0186	1.18553	1.12988	1.11118
O88507.2	Ciliary neurotrophic factor receptor subunit alpha	Cntfr	40.776	4	0.761722	0.0222156	FALSE	0.820851	1.00509	0.698048	0.584996
Q3UGY8.1	Brefeldin A-inhibited guanine nucleotide-exchange protein 3	D10Bwg1379e; Arfgef3	239.938	13	1.0973	0.0222681	FALSE	1.11532	1.1022	1.14817	1.02688
P70268.3	Serine/threonine-protein kinase N1	Pkn1	104.346	20	1.11626	0.0222703	FALSE	1.10034	1.06352	1.07203	1.23768
Q61211.3	Eukaryotic translation initiation factor 2D	Eif2d	62.79	10	1.12952	0.0222733	FALSE	1.06555	1.0835	1.10143	1.27956
Q9DBL7.2	Bifunctional coenzyme A synthase	Coasy	61.985	2	0.887322	0.022276	FALSE	0.97112	0.912561	0.80018	0.873773
Q9D9M2.2	Ubiquitin carboxyl-terminal hydrolase 12	Usp12	42.886	2	0.899028	0.0222962	FALSE	0.843228	0.960918	0.942354	0.856574
Q5HZK1.1	Centrosomal protein of 44 kDa	BC088983; Cep44	43.228	5	1.11517	0.0223106	FALSE	1.17417	1.00755	1.13528	1.15307
Q61937.1	Nucleophosmin	Npm1	32.54	10	1.12238	0.0223228	FALSE	1.22445	1.04381	1.17034	1.06119
P11438.2	Lysosome-associated membrane glycoprotein 1	Lamp1	43.837	2	0.868196	0.0223861	FALSE	0.961645	0.821335	0.933597	0.769925
A2AEV7.1	Coiled-coil domain-containing protein 120		67.366	16	1.09317	0.0223879	FALSE	1.05382	1.09216	1.071	1.15884
P49138.2	MAP kinase-activated protein kinase 2	Mapkapk2	44.022	3	0.909651	0.0224552	FALSE	0.903504	0.889549	0.87291	0.978047
Q6PIE5.1	Sodium/potassium-transporting ATPase subunit alpha-2	Atp1a2	112.145	15	0.801337	0.0224721	FALSE	0.939809	0.862813	0.826934	0.615247
Q62048.1	Astrocytic phosphoprotein PEA-15	Pea15a	15.045	5	0.897769	0.0224954	FALSE	0.930415	0.866062	0.83284	0.968045
Q8K2Q0.3	COMM domain-containing protein 9	Commd9	21.836	3	1.08996	0.0225341	FALSE	1.03686	1.13318	1.09803	1.09046
Q99MI1.1	ELKS/Rab6-interacting/CAST family member 1	Erc1	128.252	62	1.12016	0.022564	FALSE	1.09354	1.01823	1.19531	1.18295
Q7TNR6.1	Immunoglobulin superfamily member 21	Igsf21	51.905	2	0.782758	0.0226688	FALSE	0.912646	0.870496	0.818515	0.578284
Q9Z0S1.2	3'(2'),5'-bisphosphate nucleotidase 1	Bpnt1	33.175	4	0.909161	0.0226817	FALSE	0.912839	0.872134	0.879644	0.977983
Q8BP86.2	snRNA-activating protein complex subunit 4	Snapc4	147.322	2	1.09817	0.0227534	FALSE	1.06216	1.07866	1.07307	1.18169
D3YZP9.1	Coiled-coil domain-containing protein 6	Ccdc6	52.906	14	1.08766	0.0229635	FALSE	1.0456	1.10666	1.07273	1.12763
Q9D164.2	FXYD domain-containing ion transport regulator 6	Fxyd6	10.367	6	0.785527	0.0229751	FALSE	1.00016	0.835742	0.739307	0.616183
Q9R0Q4.1	Mortality factor 4-like protein 2	Morf4l2	32.164	4	1.09218	0.0229907	FALSE	1.13984	1.03283	1.10608	1.09353
Q91VH6.1	Protein MEMO1	Memo1	33.67	2	0.89515	0.0229916	FALSE	0.895151	0.834211	0.869692	0.989198
Q8VE92.1	RNA-binding protein 4B	Rbm4b	39.966	2	1.081	0.0230333	FALSE	1.08936	1.10731	1.06688	1.06342
Q61249.1	Immunoglobulin-binding protein 1	Igbp1	38.947	15	1.11122	0.0230424	FALSE	1.02474	1.14456	1.08901	1.19414
Q924T2.1	28S ribosomal protein S2, mitochondrial	Mrps2	32.293	2	1.21892	0.0230663	FALSE	1.17182	1.18675	1.5267	1.03939
O89026.1	Roundabout homolog 1	Robo1	176.297	7	0.867564	0.0230904	FALSE	0.927985	0.928945	0.886651	0.740539
A2AHC3.1	Calmodulin-regulated spectrin-associated protein 1	Camsap1	175.778	86	1.10201	0.0231333	FALSE	1.06371	1.09669	1.05986	1.19282
P20357.2	Microtubule-associated protein 2	Map2; Mtap2	199.01	285	1.1098	0.0232216	FALSE	1.06204	1.08638	1.07647	1.22139
Q8BKC8.2	Phosphatidylinositol 4-kinase beta	Pi4kb	91.458	16	1.10979	0.023274	FALSE	1.01954	1.09923	1.14069	1.18669
Q9JIZ9.1	Phospholipid scramblase 3	Plscr3	31.782	2	0.805156	0.0232948	FALSE	0.916853	0.843084	0.876336	0.616074
P63276.2	40S ribosomal protein S17	Rps17	15.514	5	0.769589	0.0233805	FALSE	1.03345	0.696501	0.796003	0.611286
Q6PAQ4.2	RNA exonuclease 4	Rexo4	47.569	15	0.889997	0.0234297	FALSE	0.898778	0.977117	0.803936	0.888794
O08967.1	Cytohesin-3	Cyth3	46.25	6	0.910302	0.0234351	FALSE	0.853562	0.893621	0.944887	0.95265
Q3U3N6.1	AP-4 complex accessory subunit Tepsin	Enthd2; Tepsin	60.723	7	1.13582	0.0234355	FALSE	0.99874	1.17569	1.14148	1.24061
Q3TXS7.1	26S proteasome non-ATPase regulatory subunit 1	Psmd1	105.663	28	0.856668	0.0234405	FALSE	0.967532	0.906577	0.841145	0.72996
Q3U5F4.1	YrdC domain-containing protein, mitochondrial	Yrdc	29.435	3	1.21214	0.023483	FALSE	1.10093	1.13619	1.12387	1.53506
Q80XD1.2	Beta-chimaerin	Chn2	38.193	4	1.15482	0.0234953	FALSE	0.983046	1.19799	1.19897	1.26332
Q8BIL5.2	Protein Hook homolog 1	Hook1	84.386	27	1.0819	0.0235211	FALSE	1.10654	1.0602	1.06261	1.09909
Q62418.2	Drebrin-like protein	Dbnl	48.67	13	0.908342	0.0235422	FALSE	0.949515	0.888163	0.85044	0.949411
Q9JLJ2.1	4-trimethylaminobutyraldehyde dehydrogenase	Aldh9a1	53.48	9	1.09291	0.0235745	FALSE	1.0473	1.08369	1.08235	1.16088
Q8BJH1.1	Zinc finger C2HC domain-containing protein 1A	Fam164a; Zc2hc1a	35.13	50	1.0937	0.0236159	FALSE	1.05154	1.1243	1.05481	1.14739
Q8BTK5.2	SET and MYND domain-containing protein 4	Smyd4	88.481	5	1.10919	0.0236259	FALSE	1.15655	1.0413	1.06147	1.18658
Q4JIM5.1	Tyrosine-protein kinase ABL2	Abl2	128.116	31	1.0866	0.0236382	FALSE	1.0436	1.08097	1.09403	1.12956
P16254.1	Signal recognition particle 14 kDa protein	Srp14; LOC100504988; LOC102642637	12.502	4	0.916711	0.0236553	FALSE	0.886739	0.971541	0.902361	0.9083
Q9QUM9.1	Proteasome subunit alpha type-6	Psma6	27.355	11	0.845037	0.0236719	FALSE	0.937124	0.911977	0.85837	0.694967
Q8K1S6.1	Protein spire homolog 2	Spire2	80.159	13	1.11964	0.0237599	FALSE	1.03167	1.07484	1.15815	1.2238
Q6PDJ6.1	F-box only protein 42	Fbxo42	77.728	7	1.08649	0.0237746	FALSE	1.07109	1.04474	1.11202	1.11958
P52432.3	DNA-directed RNA polymerases I and III subunit RPAC1	Polr1c	39.082	6	1.07815	0.0237798	FALSE	1.08109	1.06395	1.07927	1.08742
P97822.2	Acidic leucine-rich nuclear phosphoprotein 32 family member E	Anp32e	29.604	5	0.874654	0.0237963	FALSE	0.988097	0.841432	0.780731	0.90239
P62821.3	Ras-related protein Rab-1A	Rab1; Rab1a	22.663	9	0.839158	0.0238124	FALSE	0.888937	0.975348	0.820521	0.696905
Q91V36.2	Nuclear receptor-binding protein 2	Nrbp2	57.312	13	1.08972	0.023824	FALSE	1.10694	1.12748	1.09586	1.03136
Q99J09.1	Methylosome protein 50	Wdr77	36.919	4	0.901168	0.0238357	FALSE	0.982045	0.908524	0.879749	0.841206
Q91ZZ3.1	Beta-synuclein	Sncb	14.043	3	1.15788	0.0239402	FALSE	1.07272	1.12167	1.0908	1.3701
Q8R1F6.1	Protein HID1	Hid1	88.723	2	1.08075	0.0239448	FALSE	1.05016	1.09217	1.09774	1.08504
P62702.2	40S ribosomal protein S4, X isoform	Rps4x	29.579	9	0.771509	0.0239896	FALSE	1.01459	0.678406	0.837957	0.61459
Q99LD4.1	COP9 signalosome complex subunit 1	Gps1	53.408	12	0.923842	0.0240881	FALSE	0.948947	0.938379	0.903322	0.905627
P97797.1	Tyrosine-protein phosphatase non-receptor type substrate 1	Sirpa	56.39	3	0.710331	0.0242018	FALSE	0.883008	0.896948	0.685343	0.470068
Q9QY15.2	ATP-dependent RNA helicase DDX25	Ddx25	54.841	3	1.12376	0.0242042	FALSE	1.10101	1.07422	1.0623	1.26914
Q8K2D3.1	Enhancer of mRNA-decapping protein 3	Edc3	55.922	12	1.12593	0.0242288	FALSE	1.11772	1.00483	1.17578	1.21702
Q8VCV1.2	Alpha/beta hydrolase domain-containing protein 17C	Abhd17c; Fam108c	35.075	2	0.886371	0.0242938	FALSE	0.844621	0.993948	0.89879	0.8188
Q9DBX2.1	Phosducin-like protein	Pdcl	34.385	3	0.918883	0.0243343	FALSE	0.945467	0.951741	0.899196	0.882588
A2ALS5.2	Rap1 GTPase-activating protein 1	Rap1gap	73.387	11	1.09602	0.0243835	FALSE	1.04311	1.12726	1.06071	1.15655
Q61411.2	GTPase HRas	Hras1; Hras	21.285	3	0.797791	0.0243838	FALSE	0.844804	0.949468	0.834329	0.605769
Q922J3.1	CAP-Gly domain-containing linker protein 1	Clip1	155.718	92	1.08643	0.0243857	FALSE	1.09097	1.12078	1.10011	1.03573
Q3UCQ1.3	Forkhead box protein K2	Foxk2	68.404	18	1.09346	0.0244059	FALSE	1.04475	1.07953	1.08899	1.16376
Q9ERY9.1	Probable ergosterol biosynthetic protein 28	0610007P14Rik; Erg28	15.795	2	0.810926	0.0244127	FALSE	0.933639	0.784986	0.925693	0.640169
Q8C008.2	Double zinc ribbon and ankyrin repeat-containing protein 1	Dzank1	84.971	3	1.08934	0.0244538	FALSE	1.14795	1.08825	1.04428	1.07906
P46061.2	Ran GTPase-activating protein 1	Rangap1	63.491	15	1.08206	0.0244781	FALSE	1.06854	1.08278	1.12015	1.05767
P97351.3	40S ribosomal protein S3a	Rps3a; Rps3a1	29.866	9	0.805554	0.0244975	FALSE	1.01775	0.7062	0.855159	0.685864
Q66JS6.1	Eukaryotic translation initiation factor 3 subunit J-B	Eif3j1; Eif3j2	29.468	5	0.895034	0.0245025	FALSE	0.972808	0.894164	0.909305	0.811472
Q9D7V2.2	LysM and putative peptidoglycan-binding domain-containing protein 2	Lysmd2	23.679	2	1.11387	0.0245891	FALSE	1.12553	1.09662	1.0215	1.21535
Q9DBY0.1	Forkhead box protein P4	Foxp4	85.927	7	1.17051	0.0246577	FALSE	1.06475	1.19075	1.06484	1.39025
Q69Z98.2	Serine/threonine-protein kinase BRSK2	Brsk2	81.682	28	1.08753	0.0246704	FALSE	1.06638	1.04806	1.09958	1.13812
Q8VDV3.1	Guanine nucleotide exchange factor for Rab-3A	Rab3il1	42.686	2	1.1037	0.0247147	FALSE	1.04709	1.05763	1.12255	1.19322
Q8BLY1.2	SPARC-related modular calcium-binding protein 1	Smoc1	51.043	13	1.10829	0.0247261	FALSE	1.05792	1.16249	1.0388	1.18083
Q9D786.1	HAUS augmin-like complex subunit 5	Haus5	69.529	9	1.10342	0.0247384	FALSE	1.01949	1.09098	1.16344	1.14504
P02104.2	Hemoglobin subunit epsilon-Y2	Hbb-y	16.126	4	0.76829	0.0248139	FALSE	0.64734	0.683643	0.731456	1.07584
Q8VEK0.1	Cell cycle control protein 50A	Tmem30a	41.035	4	0.751095	0.0248157	FALSE	1.02336	0.680478	0.805001	0.567189
Q923W1.2	Trimethylguanosine synthase	Tgs1	96.73	11	1.08585	0.0248406	FALSE	1.03845	1.09772	1.08433	1.12512
P02468.2	Laminin subunit gamma-1	Lamc1	177.185	2	1.12222	0.0248967	FALSE	1.05904	1.10349	1.09077	1.26543
Q91VR7.1	Microtubule-associated proteins 1A/1B light chain 3A	Map1lc3a	14.263	4	1.09106	0.0249654	FALSE	1.07093	1.03874	1.14441	1.11294
Q9D2M8.4	Ubiquitin-conjugating enzyme E2 variant 2	Ube2v2	16.356	4	0.907086	0.0250532	FALSE	0.953951	0.869563	0.854871	0.953631
O35678.1	Monoglyceride lipase	Mgll	33.366	2	0.899499	0.0250651	FALSE	0.853939	0.857418	0.984815	0.90206
P24527.4	Leukotriene A-4 hydrolase	Lta4h	69.007	9	0.808948	0.0251432	FALSE	0.866749	0.631757	0.806799	0.969313
P46660.3	Alpha-internexin	Ina	55.349	29	0.714671	0.0251561	FALSE	0.911541	0.551385	0.939538	0.552401
Q9DAM7.1	Transmembrane protein 263	AI597468; Tmem263	11.542	6	1.16223	0.0252247	FALSE	1.10941	1.01496	1.20643	1.34375
Q9JKF6.3	Nectin-1	Pvrl1; Nectin1	56.999	6	0.800926	0.0252412	FALSE	0.93655	0.895761	0.801406	0.612018
Q80XU3.1	Nuclear ubiquitous casein and cyclin-dependent kinase substrate 1	Nucks1	26.298	5	0.813086	0.0252445	FALSE	0.846381	0.957091	0.632658	0.851894
Q04886.2	Transcription factor SOX-8	Sox8	49.848	4	1.12307	0.0252464	FALSE	1.15811	1.07533	1.03132	1.24052
Q61545.2	RNA-binding protein EWS	Ewsr1	68.42	7	0.751319	0.0253064	FALSE	0.977721	0.78437	0.78014	0.532651
Q8BHS3.1	Pre-mRNA-splicing factor RBM22	Rbm22	46.865	13	1.13034	0.0253104	FALSE	1.032	1.25056	1.06709	1.18553
Q9CZW4.2	Long-chain-fatty-acid--CoA ligase 3	Acsl3	80.441	5	0.801466	0.0253169	FALSE	0.991268	0.758238	0.864895	0.634433
Q5FWI3.1	Cell surface hyaluronidase	Tmem2	153.704	3	0.810853	0.0253235	FALSE	0.873049	0.959927	0.817137	0.631457
Q8N9S3.2	Activator of 90 kDa heat shock protein ATPase homolog 2	Ahsa2	37.624	14	1.09985	0.0253552	FALSE	1.06489	1.07446	1.07006	1.19512
Q9QX66.2	Zinc finger protein neuro-d4	Dpf1	44.21	11	0.8906	0.0253662	FALSE	0.875475	0.999513	0.823421	0.872874
Q8BMI3.2	ADP-ribosylation factor-binding protein GGA3	Gga3	77.924	8	1.11475	0.0253724	FALSE	1.07947	1.1691	1.02147	1.19771
P51863.2	V-type proton ATPase subunit d 1	Atp6v0d1	40.275	8	0.781129	0.0254181	FALSE	0.994284	0.782301	0.812727	0.589157
Q91WG4.1	Elongator complex protein 2	Elp2	93.034	19	1.07904	0.0254575	FALSE	1.06243	1.10871	1.07766	1.06801
O35250.2	Exocyst complex component 7	Exoc7	79.911	31	1.0859	0.0255134	FALSE	1.04396	1.13085	1.10157	1.06944
Q80TR1.2	Adhesion G protein-coupled receptor L1	Lphn1; Adgrl1	161.583	3	0.87228	0.0255976	FALSE	0.930406	0.905244	0.923695	0.744532
P59808.1	SAM and SH3 domain-containing protein 1	Sash1	135.507	6	1.10136	0.0256892	FALSE	1.07844	1.03797	1.10426	1.1907
Q9D554.2	Splicing factor 3A subunit 3	Sf3a3	58.805	9	0.907098	0.0257174	FALSE	0.945286	0.939465	0.916635	0.831576
Q9ET54.2	Palladin	Palld	152.037	2	1.14382	0.0257973	FALSE	0.996306	1.27876	1.12667	1.18838
Q8BJ90.1	Zinc finger protein 771	Zfp771	35.744	2	0.863699	0.0258034	FALSE	0.940866	0.767868	0.970645	0.792323
Q6NZM9.1	Histone deacetylase 4	Hdac4	118.488	11	1.11109	0.0258408	FALSE	1.01228	1.12789	1.11378	1.19818
Q3TWI9.1	CSC1-like protein 2	Tmem63b	94.713	2	0.753214	0.0258477	FALSE	0.984459	0.758188	0.800687	0.536746
O55230.1	DNA repair protein RAD51 homolog 4	Rad51d; Rad51l3	35.238	2	1.13665	0.0258608	FALSE	1.17133	0.99517	1.13718	1.252
Q9D8W5.4	26S proteasome non-ATPase regulatory subunit 12	Psmd12	52.861	18	0.869029	0.0259804	FALSE	0.965107	0.906239	0.875297	0.745098
Q99L43.1	Phosphatidate cytidylyltransferase 2	Cds2	51.28	2	0.863787	0.0260036	FALSE	0.86791	0.769235	1.003	0.819838
Q9CR98.1	Protein FAM136A	Fam136a	15.664	8	1.09956	0.0260853	FALSE	1.04708	1.06836	1.18998	1.0974
[truncated: 3,284 more rows]
