# Supplementary material for: A proteomic survey of microtubule-associated proteins in a R402H TUBA1A mutant mouse
Source: PLoS Genet. 2020 Nov 2;16(11):e1009104. doi: 10.1371/journal.pgen.1009104 (PMC7660477; doi:10.1371/journal.pgen.1009104)
Supplement: S4 Table — (XLSX) [file pgen.1009104.s011.xlsx]

## Sheet: Sheet1
Accession	Description	Genes	MW[kDa]	# Unique peptides	FoldChange	P-Value	FDR 5%	M1/C1	M2/C2	M3/C3	M4/C4
P70257.2	Nuclear factor 1 X-type	Nfix	53.361	12	0.651678	3.94822e-06	TRUE	0.656308	0.660172	0.644508	0.645624
Q99LD8.1	N(G),N(G)-dimethylarginine dimethylaminohydrolase 2	Ddah2	29.627	8	0.682801	1.36984e-05	TRUE	0.713219	0.683841	0.653683	0.681544
P48318.2	Glutamate decarboxylase 1	Gad1	66.605	11	1.57018	1.86876e-05	TRUE	1.42241	1.59471	1.64073	1.63358
P31786.2	Acyl-CoA-binding protein	Dbi	9.994	7	0.712545	3.47823e-05	TRUE	0.687646	0.724225	0.752186	0.688388
P70397.3	Homeobox protein DLX-6	Dlx6	19.665	2	1.44606	3.69542e-05	TRUE	1.51492	1.36146	1.39273	1.51905
Q01768.1	Nucleoside diphosphate kinase B	Nme2	17.352	2	0.738272	3.73534e-05	TRUE	0.756656	0.718183	0.724159	0.754838
P43883.2	Perilipin-2	Plin2	46.617	3	1.46185	3.98848e-05	TRUE	1.56143	1.39288	1.51982	1.38012
P97863.2	Nuclear factor 1 B-type	Nfib	63.467	12	0.688976	4.56289e-05	TRUE	0.670269	0.757156	0.670661	0.662245
Q8K3E5.2	Jouberin	Ahi1	119.575	47	1.32743	4.59662e-05	TRUE	1.32489	1.3376	1.35686	1.29119
P26040.3	Ezrin	Ezr	69.364	13	0.752798	5.90029e-05	TRUE	0.73472	0.736418	0.784267	0.756854
Q8BGK6.1	Y+L amino acid transporter 2	Slc7a6	56.734	2	0.762673	5.98975e-05	TRUE	0.781447	0.7391	0.766579	0.756559
Q99LI9.1	Polyribonucleotide 5'-hydroxyl-kinase Clp1	Clp1	47.707	5	0.728186	6.12977e-05	TRUE	0.695059	0.714122	0.72742	0.779311
Q02780.1	Nuclear factor 1 A-type	Nfia	58.516	5	0.717309	6.36284e-05	TRUE	0.729869	0.770714	0.686908	0.68554
Q91WN1.2	DnaJ homolog subfamily C member 9	Dnajc9	30.04	15	0.499413	7.51273e-05	TRUE	0.422352	0.633457	0.507968	0.457806
Q9Z0J4.1	Nitric oxide synthase, brain	Nos1	160.371	20	0.765139	7.98718e-05	TRUE	0.782174	0.788161	0.747478	0.743818
Q9D9K3.2	Cell death regulator Aven	Aven	37.173	2	0.63895	8.48126e-05	TRUE	0.714304	0.666952	0.627168	0.558085
Q9ES97.2	Reticulon-3	Rtn3	103.814	7	0.609327	8.48932e-05	TRUE	0.679764	0.607227	0.646949	0.516272
P15532.1	Nucleoside diphosphate kinase A	Nme1	17.197	3	0.738358	8.86521e-05	TRUE	0.775962	0.713161	0.699585	0.767502
O88447.3	Kinesin light chain 1	Klc1	61.412	51	1.32226	8.96116e-05	TRUE	1.2583	1.38417	1.30766	1.34212
O09130.1	NFATC2-interacting protein	Nfatc2ip	45.093	5	0.665434	9.26168e-05	TRUE	0.618392	0.753345	0.620701	0.678275
Q3U5C7.1	Prickle-like protein 1	Prickle1	94.071	6	0.734453	9.50244e-05	TRUE	0.694986	0.730249	0.793668	0.722397
O35668.1	Huntingtin-associated protein 1	Hap1	70.073	32	1.30682	9.65656e-05	TRUE	1.3139	1.28533	1.37035	1.26023
Q80X50.1	Ubiquitin-associated protein 2-like	Ubap2l	116.728	26	0.69975	9.75255e-05	TRUE	0.763439	0.719368	0.637799	0.684402
P22599.2	Alpha-1-antitrypsin 1-2	Serpina1b	45.946	2	0.766285	0.00010497	TRUE	0.729337	0.79673	0.76635	0.774657
Q8C779.1	RPA-related protein RADX	D330045A20Rik	96.786	2	1.31981	0.000109	TRUE	1.2632	1.30206	1.40419	1.31475
Q9CPT4.1	Myeloid-derived growth factor	D17Wsu104e; Mydgf	17.971	3	0.754841	0.000118263	TRUE	0.807722	0.746973	0.749119	0.719369
Q99P72.2	Reticulon-4	Rtn4	126.535	38	0.603644	0.000119909	TRUE	0.71968	0.611652	0.575164	0.524426
P06151.3	L-lactate dehydrogenase A chain	Ldha	36.475	15	0.697325	0.000121718	TRUE	0.775016	0.707675	0.635438	0.678515
P07724.3	Serum albumin	Alb	68.648	40	0.751517	0.000125378	TRUE	0.78711	0.7234	0.713204	0.785446
P35821.2	Tyrosine-protein phosphatase non-receptor type 1	Ptpn1	49.561	5	0.719364	0.000128637	TRUE	0.74557	0.763913	0.724757	0.648764
Q2PZL6.2	Protocadherin Fat 4	Fat4	539.982	8	0.761677	0.00013373	TRUE	0.786881	0.78077	0.77116	0.709743
Q8CHT1.1	Ephexin-1	Ngef	82.148	14	1.29252	0.000135875	TRUE	1.30512	1.24231	1.26667	1.35922
P43135.2	COUP transcription factor 2	Nr2f2	45.542	2	1.40007	0.000138317	TRUE	1.27758	1.53725	1.38105	1.42068
P40142.1	Transketolase	Tkt	67.588	26	0.761775	0.000138338	TRUE	0.809161	0.744205	0.723735	0.772608
P52480.4	Pyruvate kinase PKM	Pkm	57.808	32	0.768808	0.000141532	TRUE	0.812926	0.780272	0.742336	0.741995
P27048.1	Small nuclear ribonucleoprotein-associated protein B	Snrpb	23.64	9	0.646576	0.000144056	TRUE	0.68101	0.740838	0.601252	0.575983
Q8CCS6.3	Polyadenylate-binding protein 2	Pabpn1	32.277	4	0.662605	0.000144285	TRUE	0.641634	0.753589	0.682099	0.585159
Q61024.3	Asparagine synthetase [glutamine-hydrolyzing]	Asns	64.241	16	1.29366	0.000144657	TRUE	1.22368	1.34899	1.3168	1.28821
P02772.1	Alpha-fetoprotein	Afp	67.293	31	0.735145	0.000145892	TRUE	0.781787	0.730501	0.671616	0.761475
O88874.3	Cyclin-K	Ccnk	61.324	4	0.695013	0.000149841	TRUE	0.743052	0.692851	0.738198	0.613936
P28738.3	Kinesin heavy chain isoform 5C	Kif5c	109.207	98	1.3319	0.000152252	TRUE	1.23815	1.40196	1.30575	1.38836
Q61286.2	Transcription factor 12	Tcf12	75.765	5	1.40029	0.000154278	TRUE	1.38527	1.25624	1.47262	1.50148
Q91WG7.1	Diacylglycerol kinase gamma	Dgkg	88.466	16	1.37282	0.000167673	TRUE	1.338	1.39926	1.26216	1.50309
P10922.4	Histone H1.0	H1f0	20.848	7	0.565199	0.000177177	TRUE	0.594356	0.700128	0.510453	0.480315
Q91WE3.1	Ribonuclease P protein subunit p25	Rpp25	21.025	3	1.36583	0.000180972	TRUE	1.48787	1.33578	1.25023	1.40146
Q9CQ65.1	S-methyl-5'-thioadenosine phosphorylase	Mtap	31.042	4	0.749343	0.000183121	TRUE	0.761085	0.777583	0.681501	0.781101
P45591.1	Cofilin-2	Cfl2	18.698	10	0.75535	0.000187205	TRUE	0.814692	0.712136	0.770457	0.728213
O08917.1	Flotillin-1	Flot1	47.484	3	0.693684	0.000187628	TRUE	0.768637	0.670891	0.729123	0.61529
P53986.1	Monocarboxylate transporter 1	Slc16a1	53.232	3	0.55113	0.000196858	TRUE	0.634098	0.632123	0.531375	0.433048
Q99NF3.1	Centrosomal protein of 41 kDa	Cep41; Tsga14	41.416	16	1.32998	0.000210456	TRUE	1.22815	1.30059	1.42769	1.37225
Q8R2N0.2	Thyroid transcription factor 1-associated protein 26	Ccdc59	28.017	2	0.625496	0.000212089	TRUE	0.565954	0.608907	0.769339	0.576468
Q9Z2I9.2	Succinate--CoA ligase [ADP-forming] subunit beta, mitochondrial	Sucla2	50.082	19	1.49423	0.000215495	TRUE	1.45754	1.43025	1.76262	1.35692
A2AG50.1	MAP7 domain-containing protein 2	Map7d2; Mtap7d2	85.997	43	1.30263	0.000216714	TRUE	1.26084	1.32928	1.23111	1.39554
Q9JIX8.3	Apoptotic chromatin condensation inducer in the nucleus	Acin1	150.629	5	0.713245	0.000217222	TRUE	0.783852	0.750807	0.644392	0.682574
Q6RHR9.1	Membrane-associated guanylate kinase, WW and PDZ domain-containing protein 1	Magi1	161.876	8	0.65423	0.000223657	TRUE	0.645142	0.78152	0.614619	0.591183
Q9R1R0.2	LIM/homeobox protein Lhx6	Lhx6	40.018	3	1.30324	0.000238554	TRUE	1.19555	1.34721	1.35307	1.32517
P30875.1	Somatostatin receptor type 2	Sstr2	41.194	3	0.658482	0.000241245	TRUE	0.699765	0.682449	0.717377	0.548755
Q3TIV5.2	Zinc finger CCCH domain-containing protein 15	Zc3h15	48.297	19	0.735569	0.000252102	TRUE	0.701859	0.827029	0.696067	0.724473
Q60749.2	KH domain-containing, RNA-binding, signal transduction-associated protein 1	Khdrbs1	48.34	10	0.441283	0.00025786	TRUE	0.636529	0.459175	0.370647	0.350033
P17809.4	Solute carrier family 2, facilitated glucose transporter member 1	Slc2a1	53.949	3	0.697071	0.000262604	TRUE	0.717588	0.607826	0.691927	0.781701
P26231.1	Catenin alpha-1	Ctnna1	100.044	6	0.707039	0.000262868	TRUE	0.692388	0.742768	0.779779	0.622881
Q9WTR5.2	Cadherin-13	Cdh13	78.137	6	0.675623	0.00026531	TRUE	0.70319	0.772726	0.653372	0.586532
P57722.3	Poly(rC)-binding protein 3	Pcbp3	39.269	6	1.3215	0.000272973	TRUE	1.19481	1.37178	1.33717	1.39111
Q7TSC1.1	Protein PRRC2A	Prrc2a	229.063	31	0.715525	0.000278376	TRUE	0.820812	0.703942	0.664672	0.682511
P48193.2	Protein 4.1	Epb4.1; Epb41	95.853	16	0.763023	0.000300218	TRUE	0.794685	0.780852	0.791637	0.69023
Q8R3N1.2	Nucleolar protein 14	Nop14	98.708	3	0.762484	0.000300687	TRUE	0.76125	0.817624	0.781299	0.695209
Q8C5N3.1	Pre-mRNA-splicing factor CWC22 homolog	Cwc22	104.709	4	0.541258	0.000311379	TRUE	0.697073	0.585827	0.44077	0.477019
Q60865.2	Caprin-1	Caprin1	78.121	8	0.577184	0.000319788	TRUE	0.72014	0.619661	0.521792	0.47668
Q9D6R2.1	Isocitrate dehydrogenase [NAD] subunit alpha, mitochondrial	Idh3a	39.613	14	1.4345	0.000346131	TRUE	1.40787	1.39502	1.67635	1.28618
Q8R3I2.1	Lysophospholipid acyltransferase 2	Mboat2	58.957	3	0.666633	0.000360007	TRUE	0.768228	0.634091	0.71337	0.56946
Q9D3A8.3	Carboxyl-terminal PDZ ligand of neuronal nitric oxide synthase protein	Nos1ap	55.838	3	0.756155	0.000374314	TRUE	0.764253	0.803641	0.78747	0.676759
P47746.1	Cannabinoid receptor 1	Cnr1	52.796	2	0.760243	0.000380506	TRUE	0.709421	0.796023	0.825037	0.716525
P15208.2	Insulin receptor	Insr	155.51	5	0.707455	0.000382704	TRUE	0.764345	0.730607	0.743607	0.602987
Q923B1.2	Lariat debranching enzyme	Dbr1	62.25	5	0.759534	0.000392902	TRUE	0.796583	0.809711	0.683975	0.755145
P70404.1	Isocitrate dehydrogenase [NAD] subunit gamma 1, mitochondrial	Idh3g	42.758	9	1.40072	0.000401124	TRUE	1.37896	1.44206	1.57978	1.22518
Q6NVF9.1	Cleavage and polyadenylation specificity factor subunit 6	Cpsf6	59.116	6	0.629732	0.000403254	TRUE	0.683147	0.713573	0.644552	0.500692
P61372.1	Insulin gene enhancer protein ISL-1	Isl1	39.01	5	1.35846	0.000406208	TRUE	1.18636	1.43814	1.39055	1.43513
Q9CRY7.1	Lysophospholipase D GDPD1	Gdpd1	35.844	5	0.648742	0.000419508	TRUE	0.77678	0.64103	0.656499	0.541462
Q8R464.1	Cell adhesion molecule 4	Cadm4	42.697	6	0.697975	0.000421492	TRUE	0.775344	0.73518	0.703568	0.591877
Q9WUD1.1	STIP1 homology and U box-containing protein 1	Stub1	34.887	23	1.67322	0.000427739	TRUE	1.54472	1.87068	2.01013	1.34977
Q9QUR8.1	Semaphorin-7A	Sema7a	74.946	4	0.694525	0.000433768	TRUE	0.738774	0.71327	0.757255	0.582777
Q05CL8.2	La-related protein 7	Larp7	64.762	5	0.614522	0.000453247	TRUE	0.690574	0.720922	0.495832	0.578718
Q61330.2	Contactin-2	Cntn2	113.146	23	0.689288	0.000456881	TRUE	0.651643	0.684464	0.821578	0.616003
Q6PCM2.1	Integrator complex subunit 6	Ints6	99.598	2	0.757587	0.000457165	TRUE	0.850548	0.757027	0.715947	0.71019
Q8K012.2	Formin-binding protein 1-like	Fnbp1l	69.842	37	0.679831	0.000460133	TRUE	0.696739	0.809831	0.622152	0.608473
Q9CQF3.1	Cleavage and polyadenylation specificity factor subunit 5	Nudt21	26.224	4	0.542916	0.000463416	TRUE	0.672905	0.613009	0.520719	0.404155
Q99KC8.2	von Willebrand factor A domain-containing protein 5A	Vwa5a	87.087	3	1.38758	0.000468049	TRUE	1.32885	1.39762	1.60126	1.24711
P57784.2	U2 small nuclear ribonucleoprotein A'	Snrpa1	28.34	9	0.637908	0.000468977	TRUE	0.596029	0.807834	0.575699	0.59741
Q9R020.2	Zinc finger Ran-binding domain-containing protein 2	Zranb2	37.328	19	0.538643	0.000471935	TRUE	0.639312	0.655348	0.406168	0.494738
Q9WUM5.4	Succinate--CoA ligase [ADP/GDP-forming] subunit alpha, mitochondrial	Suclg1	36.132	11	1.33085	0.000475293	TRUE	1.29718	1.25996	1.51358	1.2684
Q9EP69.1	Phosphatidylinositide phosphatase SAC1	Sacm1l	66.901	11	0.715766	0.000503374	TRUE	0.79207	0.676425	0.778354	0.629336
Q9Z110.2	Delta-1-pyrroline-5-carboxylate synthase	Aldh18a1	87.212	9	1.39243	0.000506636	TRUE	1.35047	1.32349	1.63608	1.28481
P56183.2	Ribosomal RNA processing protein 1 homolog A	Rrp1	54.743	6	0.696185	0.000512478	TRUE	0.679724	0.834549	0.649195	0.637855
Q8VEE4.1	Replication protein A 70 kDa DNA-binding subunit	Rpa1	68.994	12	0.735343	0.000525315	TRUE	0.731865	0.729094	0.655291	0.835947
Q93092.2	Transaldolase	Taldo1	37.363	17	0.75789	0.000532999	TRUE	0.814813	0.695608	0.712713	0.81674
Q6VNS1.1	NT-3 growth factor receptor	Ntrk3	92.701	2	0.616966	0.000548111	TRUE	0.758678	0.575157	0.660664	0.502349
Q9WTX2.1	Interferon-inducible double-stranded RNA-dependent protein kinase activator A	Prkra	34.349	4	1.45155	0.000563441	TRUE	1.32937	1.47309	1.73961	1.30578
Q6NS82.2	Reticulophagy regulator 2	Fam134a; Retreg2	57.506	2	0.639271	0.000609768	TRUE	0.772372	0.63378	0.660592	0.515667
Q5DU25.3	IQ motif and SEC7 domain-containing protein 2	Iqsec2	161.687	11	0.718654	0.000610093	TRUE	0.833314	0.705445	0.71944	0.630267
A2APV2.2	Formin-like protein 2	Fmnl2	123.024	26	0.63229	0.000614798	TRUE	0.644004	0.79549	0.58747	0.531127
Q7TNC4.1	Putative RNA-binding protein Luc7-like 2	Luc7l2	46.555	12	0.601818	0.00061916	TRUE	0.752374	0.663223	0.528328	0.497431
P51655.2	Glypican-4	Gpc4	62.546	8	0.655258	0.000619728	TRUE	0.663728	0.679939	0.772186	0.529522
P62311.2	U6 snRNA-associated Sm-like protein LSm3	Lsm3	11.838	4	0.689484	0.000626542	TRUE	0.687069	0.828857	0.6022	0.658557
Q8K0T0.1	Reticulon-1	Rtn1	83.521	20	0.687031	0.000631618	TRUE	0.803963	0.694861	0.692269	0.576156
O70503.1	Very-long-chain 3-oxoacyl-CoA reductase	Hsd17b12	34.719	5	0.514217	0.000640318	TRUE	0.720405	0.471482	0.534289	0.385454
Q6NZN0.2	RNA-binding protein 26	Rbm26	114.073	33	0.648638	0.000661771	TRUE	0.717531	0.769513	0.541038	0.592623
Q60751.3	Insulin-like growth factor 1 receptor	Igf1r	155.688	6	0.749713	0.000663557	TRUE	0.797917	0.789677	0.772296	0.649495
O88485.2	Cytoplasmic dynein 1 intermediate chain 1	Dync1i1	70.681	14	0.727272	0.000667709	TRUE	0.844801	0.739975	0.682612	0.655605
Q8VI24.1	DNA-binding protein SATB2	Satb2	82.508	13	0.66319	0.000672741	TRUE	0.793137	0.66982	0.543765	0.669661
Q80UG2.3	Plexin-A4	Plxna4	212.423	22	0.647209	0.00068326	TRUE	0.696202	0.67491	0.735635	0.507607
P62320.1	Small nuclear ribonucleoprotein Sm D3	Snrpd3	13.907	5	0.654573	0.000701416	TRUE	0.655804	0.822067	0.575444	0.59136
Q7TPW1.3	Nexilin	Nexn	72.064	7	1.36856	0.00072334	TRUE	1.16383	1.4649	1.38623	1.48613
Q80T69.3	Lysine-specific demethylase 9	Rsbn1	89.195	8	0.741269	0.000725397	TRUE	0.780207	0.805798	0.753876	0.636174
Q8R5J9.2	PRA1 family protein 3	Arl6ip5	21.543	2	0.559496	0.00073114	TRUE	0.746418	0.505946	0.597587	0.433938
Q9D882.1	Uncharacterized protein FAM241B	2010107G23Rik; Fam241b	13.11	4	0.72776	0.000737706	TRUE	0.830638	0.685972	0.767608	0.64337
Q9CQI7.1	U2 small nuclear ribonucleoprotein B''	Snrpb2	25.307	8	0.566125	0.000816296	TRUE	0.597291	0.766559	0.495834	0.452297
Q9CWW6.1	Peptidyl-prolyl cis-trans isomerase NIMA-interacting 4	Pin4; Gm6851; LOC105247253	13.806	5	0.715074	0.000817554	TRUE	0.682861	0.852063	0.63324	0.709846
Q80W54.2	CAAX prenyl protease 1 homolog	Zmpste24	54.699	2	0.566296	0.000828276	TRUE	0.734241	0.473746	0.646749	0.457751
Q61735.2	Leukocyte surface antigen CD47	Cd47	33.076	5	0.705716	0.000836257	TRUE	0.778056	0.756382	0.724965	0.580947
O08532.1	Voltage-dependent calcium channel subunit alpha-2/delta-1	Cacna2d1	124.551	15	0.592578	0.000837862	TRUE	0.681985	0.64942	0.645694	0.431028
Q60870.1	Receptor expression-enhancing protein 5	Reep5	21.037	4	0.581569	0.000850891	TRUE	0.782353	0.606997	0.505288	0.47655
P08556.1	GTPase NRas	Nras	21.186	2	0.688572	0.000858546	TRUE	0.759846	0.727375	0.73091	0.556226
O35085.3	Homeobox protein ARX	Arx	58.454	19	1.33889	0.000893023	TRUE	1.2449	1.34786	1.23192	1.55477
P18572.2	Basigin	Bsg	42.418	4	0.685146	0.00092583	TRUE	0.778774	0.73969	0.691813	0.552491
Q9CQR4.1	Acyl-coenzyme A thioesterase 13	Acot13	15.173	2	1.43971	0.000974142	TRUE	1.34554	1.43374	1.76569	1.25926
Q9R0X4.1	Acyl-coenzyme A thioesterase 9, mitochondrial	Acot9	50.528	8	1.36037	0.000979212	TRUE	1.32768	1.31508	1.60883	1.21974
P61979.1	Heterogeneous nuclear ribonucleoprotein K	Hnrnpk	50.944	25	0.671538	0.000984693	TRUE	0.670115	0.843094	0.58017	0.620444
P47758.1	Signal recognition particle receptor subunit beta	Srprb	29.561	2	0.746903	0.000990928	TRUE	0.862066	0.704338	0.766815	0.670405
Q9CXG3.2	Peptidyl-prolyl cis-trans isomerase-like 4	Ppil4	57.195	7	0.549353	0.000991847	TRUE	0.568691	0.775467	0.431678	0.478361
Q8BPM0.4	Disheveled-associated activator of morphogenesis 1	Daam1	123.293	18	0.69887	0.00101038	TRUE	0.787901	0.724362	0.737706	0.56669
Q3ZK22.2	Vezatin	Vezt	87.932	2	0.636098	0.00101151	TRUE	0.827036	0.562225	0.638056	0.54086
P70207.2	Plexin-A2	Plxna2	211.399	24	0.702031	0.00102588	TRUE	0.759862	0.78007	0.718694	0.570271
Q9D0R4.1	Probable ATP-dependent RNA helicase DDX56	Ddx56	61.174	2	0.678322	0.00103747	TRUE	0.703605	0.834031	0.576406	0.628046
P58463.2	Forkhead box protein P2	Foxp2	79.77	6	1.35638	0.0010395	TRUE	1.17268	1.31938	1.41023	1.55437
Q8VIJ6.1	Splicing factor, proline- and glutamine-rich	Sfpq	75.394	20	0.580018	0.00104638	TRUE	0.74579	0.58612	0.611063	0.423701
P70414.1	Sodium/calcium exchanger 1	Slc8a1	107.967	4	0.743622	0.00105628	TRUE	0.787919	0.722287	0.836431	0.642421
Q60634.2	Flotillin-2	Flot2	47.009	6	0.711313	0.0010609	TRUE	0.732466	0.766944	0.783386	0.581382
Q03137.2	Ephrin type-A receptor 4	Epha4	109.744	3	0.698219	0.0010643	TRUE	0.778153	0.760599	0.712213	0.564441
Q80VM4.1	Zinc finger protein 579	Zfp579	60.754	7	0.672253	0.0010656	TRUE	0.74451	0.787721	0.638753	0.5449
Q9CYI4.2	Putative RNA-binding protein Luc7-like 1	Luc7l	43.907	8	0.626366	0.00107104	TRUE	0.755984	0.732414	0.529571	0.524955
P97798.1	Neogenin	Neo1	163.058	17	0.721168	0.0010812	TRUE	0.778896	0.749444	0.780495	0.593674
B9EJ86.1	Oxysterol-binding protein-related protein 8	Osbpl8	101.205	10	0.748514	0.00111074	TRUE	0.822098	0.692663	0.827096	0.666703
Q8BGH4.1	Receptor expression-enhancing protein 1	Reep1	22.27	6	0.564705	0.00111797	TRUE	0.772036	0.585513	0.533936	0.421881
O08709.3	Peroxiredoxin-6	Prdx6	24.855	7	0.743963	0.00112687	TRUE	0.82089	0.66594	0.679989	0.824685
P28667.2	MARCKS-related protein	Marcksl1	20.153	18	0.716623	0.00113426	TRUE	0.761808	0.789855	0.747862	0.586158
Q8BP67.2	60S ribosomal protein L24	Rpl24	17.768	8	0.744607	0.00113873	TRUE	0.820691	0.76673	0.776469	0.629114
Q61335.4	B-cell receptor-associated protein 31	Bcap31	27.939	10	0.693556	0.00117082	TRUE	0.835525	0.667984	0.717855	0.577701
Q62093.4	Serine/arginine-rich splicing factor 2	Srsf2	25.461	7	0.686607	0.00118642	TRUE	0.831579	0.704735	0.67105	0.565202
Q9WV55.2	Vesicle-associated membrane protein-associated protein A	Vapa	27.837	13	0.666741	0.00120116	TRUE	0.833856	0.654769	0.663197	0.545428
Q8VCD6.2	Receptor expression-enhancing protein 2	Reep2	28.419	4	0.745913	0.00120741	TRUE	0.879309	0.704579	0.743197	0.672303
Q8CB44.1	GRAM domain-containing protein 4	Gramd4	72.218	4	0.629611	0.00122217	TRUE	0.788869	0.578855	0.692932	0.497035
Q6P542.1	ATP-binding cassette sub-family F member 1	Abcf1	94.887	23	0.595457	0.0012269	TRUE	0.666931	0.779228	0.496301	0.48733
B9EJ80.1	PDZ domain-containing protein 8		127.66	4	0.72926	0.00123565	TRUE	0.826906	0.69025	0.793661	0.623534
P37040.2	NADPH--cytochrome P450 reductase	Por	76.995	20	0.727583	0.00125435	TRUE	0.8304	0.709311	0.77645	0.612874
Q80TY0.2	Formin-binding protein 1	Fnbp1	71.299	16	0.681904	0.00127419	TRUE	0.68726	0.844789	0.657524	0.566337
Q810U3.1	Neurofascin	Nfasc	137.889	10	0.719118	0.00128122	TRUE	0.799724	0.75986	0.749729	0.586755
Q9DCN2.3	NADH-cytochrome b5 reductase 3	Cyb5r3	34.106	6	0.668657	0.00129778	TRUE	0.809734	0.659987	0.703493	0.530903
P62307.1	Small nuclear ribonucleoprotein F	Snrpf	9.719	3	0.564437	0.00130144	TRUE	0.542652	0.818177	0.452444	0.505695
O54962.1	Barrier-to-autointegration factor	Banf1	10.096	4	1.86843	0.00131251	TRUE	1.69704	1.74322	2.81896	1.46075
Q9D8V0.1	Minor histocompatibility antigen H13	H13	41.721	2	0.726695	0.00134309	TRUE	0.836706	0.711846	0.766396	0.609093
Q8BH66.1	Atlastin-1	Atl1	63.337	14	0.69628	0.00135873	TRUE	0.860497	0.675447	0.686177	0.588983
P12025.2	Midkine	Mdk	15.424	4	0.668646	0.00136237	TRUE	0.609905	0.872052	0.627043	0.600046
P56395.2	Cytochrome b5	Cyb5; Cyb5a	15.232	5	0.682809	0.00138297	TRUE	0.768943	0.701138	0.754425	0.535015
Q9CXT8.1	Mitochondrial-processing peptidase subunit beta	Pmpcb	54.58	2	1.34428	0.00138876	TRUE	1.14912	1.50029	1.46393	1.29451
P62315.1	Small nuclear ribonucleoprotein Sm D1	Snrpd1	13.273	2	0.575296	0.0013966	TRUE	0.543255	0.832616	0.471818	0.513381
Q8CCF0.3	U4/U6 small nuclear ribonucleoprotein Prp31	Prpf31	55.395	12	0.683598	0.00140106	TRUE	0.641756	0.878075	0.618555	0.626779
P63321.1	Ras-related protein Ral-A	Rala	23.538	6	0.735303	0.00144463	TRUE	0.81497	0.754624	0.781261	0.608256
P52795.1	Ephrin-B1	Efnb1	37.835	8	0.73784	0.00144729	TRUE	0.750671	0.837001	0.765286	0.616562
Q8VDZ4.1	Palmitoyltransferase ZDHHC5	Zdhhc5	77.452	2	0.740786	0.00149408	TRUE	0.817561	0.80847	0.734924	0.62172
P09055.1	Integrin beta-1	Itgb1	88.173	11	0.73813	0.00151771	TRUE	0.775457	0.832495	0.748665	0.614209
Q9JIG8.1	PRA1 family protein 2	Praf2	19.466	3	0.650999	0.00152559	TRUE	0.759888	0.67304	0.715473	0.488817
Q80SZ7.2	Guanine nucleotide-binding protein G(I)/G(S)/G(O) subunit gamma-5	Gng5; Gm15776; Gng5-ps; LOC100048410; LOC102641276	7.314	4	0.642141	0.00153431	TRUE	0.625602	0.822563	0.65889	0.501056
Q8R373.1	CXADR-like membrane protein	Clmp	41.189	2	0.537369	0.00154469	TRUE	0.694546	0.558573	0.613035	0.34834
P62751.1	60S ribosomal protein L23a	Rpl23a	17.684	5	0.592261	0.00160736	TRUE	0.723367	0.730045	0.525995	0.44318
Q9QYF1.2	Retinol dehydrogenase 11	Rdh11	35.125	5	0.650335	0.00162422	TRUE	0.813306	0.649132	0.675666	0.501141
Q02526.2	Zinc finger protein 41	Zfp41	22.71	4	0.562511	0.00165767	TRUE	0.596431	0.809021	0.470343	0.441556
P62984.2	Ubiquitin-60S ribosomal protein L40	Uba52; Gm11808	14.719	2	0.72128	0.00168063	TRUE	0.849704	0.685347	0.769542	0.605072
Q02248.1	Catenin beta-1	Ctnnb1	85.416	25	0.707429	0.00170786	TRUE	0.754904	0.683636	0.83809	0.57918
Q91VE0.1	Long-chain fatty acid transport protein 4	Slc27a4	72.272	8	0.68027	0.00173047	TRUE	0.843502	0.651712	0.709621	0.549515
Q8VE98.1	CD276 antigen	Cd276	33.98	2	0.738631	0.00174649	TRUE	0.793371	0.756301	0.816589	0.606905
P47915.2	60S ribosomal protein L29	Rpl29; Gm8210	17.576	4	0.466401	0.00174866	TRUE	0.657244	0.625757	0.36099	0.318603
Q60899.1	ELAV-like protein 2	Elavl2	39.552	2	1.74217	0.00176229	TRUE	2.00639	1.40369	2.3667	1.37944
Q8CCK0.3	Core histone macro-H2A.2	H2afy2	40.067	3	0.641708	0.00178156	TRUE	0.615148	0.868611	0.531697	0.597129
Q8BMJ3.3	Eukaryotic translation initiation factor 1A, X-chromosomal	Eif1ax	16.45	8	0.585852	0.00180298	TRUE	0.686482	0.771169	0.447726	0.496894
P32067.1	Lupus La protein homolog	Ssb	47.727	21	0.564559	0.00180402	TRUE	0.735544	0.699785	0.442252	0.446188
P62317.1	Small nuclear ribonucleoprotein Sm D2	Snrpd2	13.518	11	0.612215	0.00183805	TRUE	0.612257	0.8551	0.508939	0.527673
Q6ZPL9.2	ATP-dependent RNA helicase DDX55	Ddx55	68.421	7	0.70308	0.00186389	TRUE	0.65586	0.890281	0.611217	0.685186
Q8VEK3.1	Heterogeneous nuclear ribonucleoprotein U	Hnrnpu	87.863	31	0.659524	0.00189136	TRUE	0.810834	0.749958	0.580735	0.535699
O55022.4	Membrane-associated progesterone receptor component 1	Pgrmc1	21.681	11	0.660113	0.00190563	TRUE	0.835194	0.627543	0.697488	0.519324
P35803.2	Neuronal membrane glycoprotein M6-b	Gpm6b	36.186	8	0.585427	0.00191435	TRUE	0.710975	0.661322	0.62755	0.398243
Q6ZWM4.3	U6 snRNA-associated Sm-like protein LSm8	Naa38; Lsm8	10.396	3	0.708925	0.00194187	TRUE	0.764349	0.834593	0.575307	0.689228
Q3UMU9.1	Hepatoma-derived growth factor-related protein 2	Hdgfrp2; Hdgfl2	74.246	26	0.611473	0.00196531	TRUE	0.706073	0.775303	0.452764	0.56396
Q32NY4.2	Metal transporter CNNM3	Cnnm3	76.232	3	0.735101	0.00201807	TRUE	0.812072	0.75155	0.802616	0.597697
P63038.1	60 kDa heat shock protein, mitochondrial	Hspd1	60.917	24	1.4095	0.00202465	TRUE	1.40661	1.33236	1.75926	1.19711
Q9CY58.2	Plasminogen activator inhibitor 1 RNA-binding protein	Serbp1	44.687	14	0.729467	0.00208662	TRUE	0.879937	0.746863	0.69829	0.617183
Q61164.2	Transcriptional repressor CTCF	Ctcf	83.692	12	0.724367	0.00210247	TRUE	0.810207	0.83598	0.611752	0.664319
P84104.1	Serine/arginine-rich splicing factor 3	Srsf3	19.318	3	0.57718	0.00212826	TRUE	0.655877	0.797313	0.486265	0.436709
P04925.2	Major prion protein	Prnp	27.96	5	0.679269	0.00212862	TRUE	0.74482	0.797439	0.689736	0.51958
P18828.1	Syndecan-1	Sdc1	32.884	2	0.705253	0.00213118	TRUE	0.782407	0.782147	0.732992	0.551243
P35802.1	Neuronal membrane glycoprotein M6-a	Gpm6a	31.128	15	0.640779	0.00217094	TRUE	0.759467	0.677815	0.70627	0.463619
Q9CZV8.3	F-box/LRR-repeat protein 20	Fbxl20	48.365	5	0.729783	0.00221061	TRUE	0.810787	0.797608	0.747266	0.586478
Q7TQ95.1	Endoplasmic reticulum junction formation protein lunapark	Lnp; Lnpk	47.47	7	0.717905	0.00223497	TRUE	0.863972	0.683431	0.759312	0.593057
Q05D44.2	Eukaryotic translation initiation factor 5B	Eif5b	137.532	33	0.529804	0.002235	TRUE	0.533757	0.828321	0.389387	0.457712
Q6PFX9.1	Tankyrase-1	Tnks	140.856	8	0.665719	0.0022987	TRUE	0.608455	0.899226	0.578249	0.621208
Q80UY2.1	E3 ubiquitin-protein ligase KCMF1	Kcmf1	41.765	3	0.679014	0.00231446	TRUE	0.646304	0.847924	0.722441	0.537378
Q8VE97.1	Serine/arginine-rich splicing factor 4	Srsf4	55.947	3	0.65271	0.00232379	TRUE	0.737593	0.8239	0.584278	0.514305
Q6PHN9.1	Ras-related protein Rab-35	Rab35	23.011	8	0.696753	0.00233883	TRUE	0.779465	0.829003	0.651399	0.559781
Q3TEA8.1	Heterochromatin protein 1-binding protein 3	Hp1bp3	60.829	26	0.56819	0.00234206	TRUE	0.586198	0.819903	0.534399	0.405836
G5E829.1	Plasma membrane calcium-transporting ATPase 1	Atp2b1	134.662	21	0.663124	0.00234215	TRUE	0.809743	0.734027	0.646342	0.503346
P63001.1	Ras-related C3 botulinum toxin substrate 1	Rac1	21.436	7	0.646585	0.00234221	TRUE	0.746519	0.792114	0.604742	0.48861
Q99KI3.3	ER membrane protein complex subunit 3	Emc3	29.96	2	0.601036	0.00242536	TRUE	0.771423	0.542759	0.714724	0.435948
Q9JIP4.3	Pannexin-1	Panx1	48.136	4	0.675573	0.00244281	TRUE	0.804544	0.770403	0.644886	0.52119
Q9QY76.3	Vesicle-associated membrane protein-associated protein B	Vapb	26.929	9	0.645713	0.00254846	TRUE	0.875542	0.596726	0.648173	0.513227
Q61490.3	CD166 antigen	Alcam	65.051	14	0.673299	0.00256438	TRUE	0.758032	0.770936	0.702377	0.500677
Q8K2C9.2	Very-long-chain (3R)-3-hydroxyacyl-CoA dehydratase 3	Ptplad1; Hacd3	43.103	5	0.675552	0.00259966	TRUE	0.834352	0.601211	0.763402	0.54387
Q8BUM9.2	Ubiquitin carboxyl-terminal hydrolase 43	Usp43	123.797	5	0.722913	0.0026351	TRUE	0.695814	0.628767	0.913277	0.682323
Q8BY89.2	Choline transporter-like protein 2	Slc44a2	80.057	3	0.65964	0.00264402	TRUE	0.772049	0.562135	0.815452	0.534434
Q9D710.1	Thioredoxin-related transmembrane protein 2	Tmx2	33.921	3	0.645869	0.00270573	TRUE	0.824461	0.639783	0.690634	0.477543
Q9Z0P4.1	Paralemmin-1	Palm	41.589	26	0.662693	0.00279604	TRUE	0.772794	0.776834	0.653553	0.491599
P97300.3	Neuroplastin	Nptn	44.345	9	0.679015	0.00288902	TRUE	0.798824	0.761711	0.686587	0.508901
Q8VBT0.1	Thioredoxin-related transmembrane protein 1	Tmx1	31.376	7	0.715041	0.00290258	TRUE	0.854255	0.677706	0.783089	0.576677
O55143.2	Sarcoplasmic/endoplasmic reticulum calcium ATPase 2	Atp2a2	114.784	17	0.668918	0.00293176	TRUE	0.878702	0.612096	0.696735	0.534388
Q99JI6.2	Ras-related protein Rap-1b	Rap1b	20.812	4	0.694096	0.00297801	TRUE	0.819049	0.751241	0.714942	0.527684
Q04750.2	DNA topoisomerase 1	Top1	90.819	16	0.641923	0.00302582	TRUE	0.750925	0.815498	0.561844	0.493607
O08547.3	Vesicle-trafficking protein SEC22b	Sec22b	24.725	6	0.657145	0.00305254	TRUE	0.863231	0.619357	0.69152	0.504343
P62309.1	Small nuclear ribonucleoprotein G	Snrpg	8.49	3	0.672391	0.00307732	TRUE	0.652727	0.912221	0.603309	0.568085
Q9DC51.3	Guanine nucleotide-binding protein G(k) subunit alpha	Gnai3	40.512	4	0.721213	0.0030806	TRUE	0.752013	0.846395	0.748125	0.567403
Q6PHU5.1	Sortilin	Sort1	91.142	4	0.616728	0.00311243	TRUE	0.826626	0.609299	0.654539	0.438293
Q60629.2	Ephrin type-A receptor 5	Epha5	96.994	7	0.701942	0.00312809	TRUE	0.787137	0.783741	0.73895	0.532256
Q5SUF2.1	Luc7-like protein 3	Luc7l3	51.419	9	0.655512	0.00323669	TRUE	0.894432	0.650946	0.611637	0.518417
Q9R0K7.2	Plasma membrane calcium-transporting ATPase 2	Atp2b2	132.503	19	0.665587	0.00328724	TRUE	0.807458	0.754292	0.656044	0.491125
P15209.1	BDNF/NT-3 growth factors receptor	Ntrk2	92.074	4	0.711709	0.00333501	TRUE	0.865339	0.772682	0.672951	0.569142
Q9R0P6.1	Signal peptidase complex catalytic subunit SEC11A	Sec11a	20.613	4	0.712956	0.00336011	TRUE	0.837101	0.708165	0.785409	0.555649
D3YXK2.2	Scaffold attachment factor B1	Safb	105.04	3	0.57732	0.00337736	TRUE	0.814153	0.555468	0.627104	0.390818
Q8BU14.1	Translocation protein SEC62	Sec62	45.552	4	0.689246	0.00343529	TRUE	0.823699	0.689727	0.764175	0.520072
Q9CYH2.2	Redox-regulatory protein FAM213A	5730469M10Rik; Fam213a	24.379	3	0.690029	0.00346761	TRUE	0.816215	0.644311	0.805706	0.536636
P35564.1	Calnexin	Canx	67.236	28	0.663561	0.00348685	TRUE	0.874372	0.61134	0.705853	0.513835
P18052.3	Receptor-type tyrosine-protein phosphatase alpha	Ptpra	93.638	3	0.682763	0.0035973	TRUE	0.786164	0.815322	0.656525	0.515598
Q8BHL3.2	TBC1 domain family member 10B	Tbc1d10b	87.221	29	0.626831	0.00361523	TRUE	0.546053	0.9263	0.539624	0.56562
Q9Z2D6.1	Methyl-CpG-binding protein 2	Mecp2	52.275	12	0.679348	0.00377916	TRUE	0.671142	0.91736	0.624153	0.554622
P62071.1	Ras-related protein R-Ras2	Rras2	23.385	7	0.680938	0.0037807	TRUE	0.75317	0.785161	0.733895	0.495766
Q9R1J0.1	Sterol-4-alpha-carboxylate 3-dehydrogenase, decarboxylating	Nsdhl	40.66	3	0.720912	0.00378678	TRUE	0.832254	0.671921	0.831977	0.577768
Q8BXZ1.2	Protein disulfide-isomerase TMX3	Tmx3	51.815	2	0.671986	0.00391263	TRUE	0.864447	0.599399	0.748356	0.524193
P63213.2	Guanine nucleotide-binding protein G(I)/G(S)/G(O) subunit gamma-2	Gng2	7.845	9	0.673677	0.00392677	TRUE	0.81718	0.7519	0.68133	0.492017
Q91XV3.3	Brain acid soluble protein 1	Basp1	22.074	29	0.61364	0.00406411	TRUE	0.749493	0.718661	0.64737	0.406642
P20152.3	Vimentin	Vim	53.655	41	0.587098	0.00410216	TRUE	0.728893	0.466129	0.801914	0.43605
P62746.1	Rho-related GTP-binding protein RhoB	Rhob	22.109	5	0.685172	0.00429297	TRUE	0.820765	0.749478	0.715332	0.50096
P27661.2	Histone H2AX	H2afx	15.133	2	0.596535	0.00443207	TRUE	0.686278	0.855582	0.452853	0.474207
Q9CR67.1	Transmembrane protein 33	Tmem33	28.013	4	0.699173	0.0045495	TRUE	0.838264	0.610135	0.829726	0.56335
Q921I2.2	Kelch domain-containing protein 4	Klhdc4	64.82	3	0.709481	0.00468241	TRUE	0.737151	0.910417	0.566372	0.668415
Q8K0C4.1	Lanosterol 14-alpha demethylase	Cyp51	56.739	10	0.685901	0.00470111	TRUE	0.884092	0.663863	0.72518	0.519555
Q8BNY6.3	Neuronal calcium sensor 1	Ncs1	21.865	6	0.68297	0.00473414	TRUE	0.743946	0.900854	0.563595	0.575873
P09405.2	Nucleolin	Ncl	76.677	44	0.648344	0.00478888	TRUE	0.624256	0.942717	0.542079	0.55387
P14231.2	Sodium/potassium-transporting ATPase subunit beta-2	Atp1b2	33.322	4	0.715361	0.00497308	TRUE	0.901387	0.733536	0.709986	0.558746
P60904.1	DnaJ homolog subfamily C member 5	Dnajc5	22.086	5	0.653113	0.00524552	TRUE	0.795283	0.741202	0.688687	0.448203
P62852.1	40S ribosomal protein S25	Rps25	13.734	8	0.653985	0.00549077	TRUE	0.862103	0.773012	0.523476	0.524692
P26369.3	Splicing factor U2AF 65 kDa subunit	U2af2	53.483	9	0.604507	0.00557205	TRUE	0.8528	0.659474	0.590582	0.402146
P13595.3	Neural cell adhesion molecule 1	Ncam1	119.353	65	0.683142	0.00559722	TRUE	0.813911	0.804404	0.672652	0.494527
P15864.2	Histone H1.2	Hist1h1c	21.254	5	0.357258	0.00560385	TRUE	0.392597	0.863893	0.214336	0.224031
Q62095.2	ATP-dependent RNA helicase DDX3Y	Ddx3y	73.382	6	1.57346	0.00561911	TRUE	1.86925	1.74364	1.81419	1.03623
P62322.2	U6 snRNA-associated Sm-like protein LSm5	Lsm5; LOC100044729; LOC102641341	9.931	2	0.693613	0.00605973	TRUE	0.666624	0.943462	0.545372	0.681174
P43275.2	Histone H1.1	Hist1h1a	21.772	6	0.613588	0.00656961	TRUE	0.599419	0.958882	0.52526	0.469544
O70152.1	Dolichol-phosphate mannosyltransferase subunit 1	Dpm1	29.156	2	0.691433	0.00661992	TRUE	0.95116	0.66466	0.664016	0.545582
Q8CHK3.1	Lysophospholipid acyltransferase 7	Mboat7	53.4	2	0.69111	0.0066836	TRUE	0.903947	0.586546	0.777667	0.553065
Q3TYD6.3	Serine/threonine-protein kinase LMTK2	Lmtk2	160.409	4	0.696733	0.00671705	TRUE	0.859402	0.749658	0.722525	0.502367
Q6ZQA6.2	Immunoglobulin superfamily member 3	Igsf3	134.627	20	0.702405	0.00692037	TRUE	0.821301	0.787548	0.74739	0.503373
Q8BYM5.2	Neuroligin-3	Nlgn3	91.104	4	0.677958	0.00708732	TRUE	0.884194	0.682732	0.724134	0.482765
Q99PJ0.2	Neurotrimin	Ntm	37.96	8	0.694824	0.00725796	TRUE	0.83559	0.822293	0.672864	0.504005
P18872.3	Guanine nucleotide-binding protein G(o) subunit alpha	Gnao1	40.059	22	0.695065	0.00747113	TRUE	0.808767	0.825817	0.706388	0.494674
Q8R127.1	Saccharopine dehydrogenase-like oxidoreductase	Sccpdh	47.099	3	0.686968	0.00756823	TRUE	0.906192	0.703448	0.702175	0.500592
P61226.1	Ras-related protein Rap-2b	Rap2b	20.491	2	0.690947	0.00766183	TRUE	0.854311	0.761717	0.716409	0.488426
P43276.2	Histone H1.5	Hist1h1b	22.562	11	0.646911	0.00767167	TRUE	0.688733	0.948797	0.507698	0.527925
P43274.2	Histone H1.4	Hist1h1e	21.964	7	0.559536	0.00792737	TRUE	0.668151	0.895815	0.407713	0.401544
P56564.2	Excitatory amino acid transporter 1	Slc1a3	59.584	3	0.660511	0.00801499	TRUE	0.904757	0.635029	0.714274	0.464159
P62849.1	40S ribosomal protein S24	Rps24; LOC677113; LOC102642752	15.413	2	0.657742	0.0086857	TRUE	0.856693	0.647903	0.760206	0.444734
Q9CYN2.1	Signal peptidase complex subunit 2	Spcs2	24.962	4	0.679424	0.0101687	TRUE	0.912482	0.619206	0.77552	0.486874
Q9CPT5.1	Nucleolar protein 16	Nop16	21.126	4	0.690808	0.0107945	TRUE	0.941324	0.682899	0.718406	0.493625
Q6ZWV7.1	60S ribosomal protein L35	Rpl35	14.544	3	0.673789	0.0108059	TRUE	0.97172	0.61414	0.699554	0.493639
Q8BLQ9.2	Cell adhesion molecule 2	Cadm2	47.529	8	0.673496	0.0108895	TRUE	0.842227	0.749752	0.733657	0.44406
Q8BFZ2.1	Phospholipid phosphatase-related protein type 1	E130309F12Rik; Lppr1; Plppr1	35.908	2	0.578957	0.0112295	TRUE	0.821338	0.516743	0.768555	0.345415
O08784.1	Treacle protein	Tcof1	134.921	43	0.582121	0.0122442	TRUE	0.592972	0.993535	0.374322	0.520715
P43277.2	Histone H1.3	Hist1h1d	22.086	2	0.614208	0.0141367	TRUE	0.723244	0.967428	0.434822	0.466965
P62754.1	40S ribosomal protein S6	Rps6-ps4; Rps6; LOC105244208	28.663	6	0.658229	0.0154889	TRUE	0.989782	0.604486	0.701215	0.447825
P14115.5	60S ribosomal protein L27a	Rpl27a	16.595	2	0.655804	0.0186265	TRUE	0.930946	0.657975	0.74222	0.406987
P11031.3	Activated RNA polymerase II transcriptional coactivator p15	Sub1	14.418	20	0.596687	0.0190295	TRUE	0.555048	1.11173	0.413266	0.4971
Q7TQK0.1	Cyclin-T2	Ccnt2	80.201	2	0.600632	0.0507518	TRUE	0.260561	0.704433	0.778427	0.912014
